# Supplementary material for: Genome sequence of the cauliflower mushroom Sparassis crispa (Hanabiratake) and its association with beneficial usage
Source: Sci Rep. 2018 Oct 30;8:16053. doi: 10.1038/s41598-018-34415-6 (PMC6207663; doi:10.1038/s41598-018-34415-6)
Supplement: Supplementary file 2 — Supplementary Table S3 [file 41598_2018_34415_MOESM2_ESM.xlsx]

## Sheet: Table S3
Gene ID	Contig ID	Details of Protein domain	Domain	Accession	Start	End	E-value
SCP_0100060	contig_000000F	Oligosaccharyl transferase STT3 subunit	STT3	PF02516	149	209	7.3e-11
SCP_0100080	contig_000000F	Oxidoreductase NAD-binding domain	NAD_binding_1	PF00175	190	293	4.2e-29
SCP_0100080	contig_000000F	Oxidoreductase FAD-binding domain	FAD_binding_6	PF00970	77	180	4.4e-18
SCP_0100090	contig_000000F	Protein kinase domain	Pkinase	PF00069	19	298	1.6e-65
SCP_0100100	contig_000000F	Biotin-requiring enzyme	Biotin_lipoyl	PF00364	737	802	1.8e-13
SCP_0100100	contig_000000F	Biotin carboxylase, N-terminal domain	Biotin_carb_N	PF00289	84	191	2.7e-46
SCP_0100100	contig_000000F	Biotin carboxylase C-terminal domain	Biotin_carb_C	PF02785	476	558	1.4e-23
SCP_0100100	contig_000000F	Carbamoyl-phosphate synthase L chain, ATP binding domain	CPSase_L_D2	PF02786	198	405	1.1e-73
SCP_0100120	contig_000000F	Alcohol dehydrogenase GroES-like domain	ADH_N	PF08240	34	134	5.9e-12
SCP_0100120	contig_000000F	Zinc-binding dehydrogenase	ADH_zinc_N	PF00107	177	306	2.1e-24
SCP_0100130	contig_000000F	Sel1 repeat	Sel1	PF08238	417	451	9.6e-08
SCP_0100130	contig_000000F	Sel1 repeat	Sel1	PF08238	264	297	7.6e-05
SCP_0100130	contig_000000F	Sel1 repeat	Sel1	PF08238	303	340	0.011
SCP_0100130	contig_000000F	Sel1 repeat	Sel1	PF08238	190	226	0.00049
SCP_0100130	contig_000000F	Sel1 repeat	Sel1	PF08238	227	259	0.081
SCP_0100130	contig_000000F	Sel1 repeat	Sel1	PF08238	342	377	4.8e-09
SCP_0100130	contig_000000F	Sel1 repeat	Sel1	PF08238	380	414	0.016
SCP_0100260	contig_000000F	gag-polypeptide of LTR copia-type	Retrotran_gag_2	PF14223	70	205	5.4e-25
SCP_0100260	contig_000000F	Integrase core domain	rve	PF00665	535	647	8.6e-18
SCP_0100260	contig_000000F	GAG-pre-integrase domain	gag_pre-integrs	PF13976	457	517	4.2e-12
SCP_0100260	contig_000000F	NmrA-like family	NmrA	PF05368	1468	1570	7.1e-09
SCP_0100260	contig_000000F	Reverse transcriptase (RNA-dependent DNA polymerase)	RVT_2	PF07727	956	1197	2.1e-75
SCP_0100420	contig_000000F	Zinc-binding dehydrogenase	ADH_zinc_N	PF00107	207	335	8.4e-26
SCP_0100420	contig_000000F	Alcohol dehydrogenase GroES-like domain	ADH_N	PF08240	65	164	5.2e-10
SCP_0100430	contig_000000F	Isocitrate lyase family	ICL	PF00463	34	99	1.8e-06
SCP_0100460	contig_000000F	F-box domain	F-box	PF00646	25	68	0.00029
SCP_0100480	contig_000000F	Ubiquitin carboxyl-terminal hydrolase	UCH	PF00443	37	456	7.6e-55
SCP_0100490	contig_000000F	A repeated domain in UCH-protein	RPT	PF13446	647	703	7.5e-16
SCP_0100490	contig_000000F	A repeated domain in UCH-protein	RPT	PF13446	578	634	0.031
SCP_0100490	contig_000000F	Ubiquitin carboxyl-terminal hydrolase	UCH	PF00443	723	813	1.4e-07
SCP_0100490	contig_000000F	Ubiquitin carboxyl-terminal hydrolase	UCH	PF00443	970	1290	3.6e-26
SCP_0100540	contig_000000F	NmrA-like family	NmrA	PF05368	3	224	6.7e-22
SCP_0100590	contig_000000F	Integrase core domain	rve	PF00665	260	365	1.3e-09
SCP_0100610	contig_000000F	hAT family C-terminal dimerisation region	Dimer_Tnp_hAT	PF05699	178	244	3.4e-15
SCP_0100650	contig_000000F	Ubiquitin family	ubiquitin	PF00240	13	80	3.8e-20
SCP_0100650	contig_000000F	UBA/TS-N domain	UBA	PF00627	341	374	6.7e-11
SCP_0100660	contig_000000F	Cytochrome P450	p450	PF00067	35	515	2.2e-69
SCP_0100680	contig_000000F	PPIC-type PPIASE domain	Rotamase_3	PF13616	57	165	2e-22
SCP_0100680	contig_000000F	WW domain	WW	PF00397	4	31	3.2e-09
SCP_0100690	contig_000000F	PPIC-type PPIASE domain	Rotamase	PF00639	102	204	2.9e-23
SCP_0100690	contig_000000F	WW domain	WW	PF00397	41	68	4.3e-09
SCP_0100710	contig_000000F	NAD dependent epimerase/dehydratase family	Epimerase	PF01370	3	209	7.6e-09
SCP_0100720	contig_000000F	NmrA-like family	NmrA	PF05368	3	238	1.4e-27
SCP_0100730	contig_000000F	MOSC domain	MOSC	PF03473	135	295	3.2e-23
SCP_0100740	contig_000000F	Exocyst component 84 C-terminal	Exo84_C	PF16528	404	598	8.3e-41
SCP_0100740	contig_000000F	Vps51/Vps67	Vps51	PF08700	104	183	8.4e-14
SCP_0100750	contig_000000F	HNH endonuclease	HNH_2	PF13391	126	203	6.8e-14
SCP_0100760	contig_000000F	MYND finger	zf-MYND	PF01753	23	64	6.4e-12
SCP_0100770	contig_000000F	AhpC/TSA antioxidant enzyme	AhpC-TSA_2	PF13911	67	186	4.7e-19
SCP_0100790	contig_000000F	FHA domain	FHA	PF00498	96	171	7.5e-07
SCP_0100800	contig_000000F	HAND	HAND	PF09110	766	873	1.9e-30
SCP_0100800	contig_000000F	Helicase conserved C-terminal domain	Helicase_C	PF00271	509	622	3.9e-18
SCP_0100800	contig_000000F	SLIDE	SLIDE	PF09111	932	1044	2.9e-40
SCP_0100800	contig_000000F	SNF2 family N-terminal domain	SNF2_N	PF00176	209	487	1.4e-66
SCP_0100830	contig_000000F	SH3 domain	SH3_1	PF00018	1065	1108	8e-09
SCP_0100830	contig_000000F	Unconventional myosin tail, actin- and lipid-binding	Myosin_TH1	PF06017	763	959	7.7e-49
SCP_0100830	contig_000000F	Myosin head (motor domain)	Myosin_head	PF00063	42	705	5.6e-237
SCP_0100850	contig_000000F	Lumazine binding domain	Lum_binding	PF00677	3	91	2.9e-21
SCP_0100850	contig_000000F	Lumazine binding domain	Lum_binding	PF00677	104	196	5.4e-19
SCP_0100890	contig_000000F	Clathrin-H-link	Clathrin_H_link	PF13838	195	260	3.5e-28
SCP_0100890	contig_000000F	Clathrin, heavy-chain linker	Clathrin-link	PF09268	170	192	1.3e-06
SCP_0100890	contig_000000F	Region in Clathrin and VPS	Clathrin	PF00637	354	438	1.6e-17
SCP_0100900	contig_000000F	Region in Clathrin and VPS	Clathrin	PF00637	52	137	3.3e-08
SCP_0100900	contig_000000F	Region in Clathrin and VPS	Clathrin	PF00637	152	270	8.9e-26
SCP_0100910	contig_000000F	Region in Clathrin and VPS	Clathrin	PF00637	212	288	3.6e-17
SCP_0100910	contig_000000F	Region in Clathrin and VPS	Clathrin	PF00637	419	555	5.1e-21
SCP_0100910	contig_000000F	Region in Clathrin and VPS	Clathrin	PF00637	297	403	5.6e-23
SCP_0100930	contig_000000F	Integrase core domain	rve	PF00665	886	997	1.8e-13
SCP_0100930	contig_000000F	Chromo (CHRromatin Organisation MOdifier) domain	Chromo	PF00385	1181	1230	7.4e-15
SCP_0100930	contig_000000F	Reverse transcriptase (RNA-dependent DNA polymerase)	RVT_1	PF00078	349	508	2e-19
SCP_0100940	contig_000000F	Retrotransposon gag protein	Retrotrans_gag	PF03732	100	195	6.8e-11
SCP_0100970	contig_000000F	ENTH domain	ENTH	PF01417	21	143	1.8e-45
SCP_0100970	contig_000000F	Ubiquitin interaction motif	UIM	PF02809	191	202	0.16
SCP_0100970	contig_000000F	Ubiquitin interaction motif	UIM	PF02809	214	228	0.013
SCP_0100980	contig_000000F	Dienelactone hydrolase family	DLH	PF01738	32	245	2.3e-22
SCP_0100990	contig_000000F	Dienelactone hydrolase family	DLH	PF01738	32	245	2.6e-19
SCP_0101000	contig_000000F	Phosphopantetheine attachment site	PP-binding	PF00550	575	627	1.8e-05
SCP_0101000	contig_000000F	Male sterility protein	NAD_binding_4	PF07993	680	917	2.7e-33
SCP_0101000	contig_000000F	AMP-binding enzyme	AMP-binding	PF00501	18	338	1.3e-26
SCP_0101020	contig_000000F	Myosin-binding striated muscle assembly central	UNC45-central	PF11701	31	196	5.5e-30
SCP_0101030	contig_000000F	Gcd10p family	Gcd10p	PF04189	19	265	2.7e-68
SCP_0101040	contig_000000F	Mitochondrial carrier protein	Mito_carr	PF00153	218	314	1.4e-12
SCP_0101040	contig_000000F	Mitochondrial carrier protein	Mito_carr	PF00153	11	101	6.6e-16
SCP_0101040	contig_000000F	Mitochondrial carrier protein	Mito_carr	PF00153	117	210	7.9e-18
SCP_0101050	contig_000000F	Regulator of G protein signaling domain	RGS	PF00615	443	583	1.3e-09
SCP_0101050	contig_000000F	Sorting nexin C terminal	Nexin_C	PF08628	1102	1208	9.2e-27
SCP_0101050	contig_000000F	PXA domain	PXA	PF02194	111	298	1.4e-43
SCP_0101050	contig_000000F	PX domain	PX	PF00787	862	972	2.1e-17
SCP_0101090	contig_000000F	Phosphotransferase enzyme family	APH	PF01636	93	373	1.3e-08
SCP_0101100	contig_000000F	F-box domain	F-box	PF00646	423	467	1.2e-08
SCP_0101100	contig_000000F	Inhibitor of growth proteins N-terminal histone-binding	ING	PF12998	23	115	9.9e-10
SCP_0101110	contig_000000F	Major Facilitator Superfamily	MFS_1	PF07690	70	368	1.6e-25
SCP_0101150	contig_000000F	Rab-GTPase-TBC domain	RabGAP-TBC	PF00566	469	676	3.6e-49
SCP_0101170	contig_000000F	Protein-tyrosine phosphatase	Y_phosphatase	PF00102	83	154	3e-10
SCP_0101170	contig_000000F	Protein-tyrosine phosphatase	Y_phosphatase	PF00102	175	396	3.5e-23
SCP_0101180	contig_000000F	Alcohol dehydrogenase GroES-like domain	ADH_N	PF08240	34	103	2.5e-05
SCP_0101180	contig_000000F	Zinc-binding dehydrogenase	ADH_zinc_N	PF00107	166	285	3e-27
SCP_0101220	contig_000000F	Cation efflux family	Cation_efflux	PF01545	118	309	1.8e-21
SCP_0101220	contig_000000F	Dimerisation domain of Zinc Transporter	ZT_dimer	PF16916	333	393	4.3e-11
SCP_0101230	contig_000000F	Ubiquitin-conjugating enzyme	UQ_con	PF00179	596	721	8e-25
SCP_0101240	contig_000000F	Protein kinase domain	Pkinase	PF00069	12	263	4.4e-71
SCP_0101250	contig_000000F	Adaptin N terminal region	Adaptin_N	PF01602	21	594	1.3e-109
SCP_0101260	contig_000000F	2OG-Fe(II) oxygenase superfamily	2OG-FeII_Oxy	PF03171	192	281	1.6e-13
SCP_0101260	contig_000000F	non-haem dioxygenase in morphine synthesis N-terminal	DIOX_N	PF14226	21	118	1.3e-11
SCP_0101270	contig_000000F	Nuclear transport factor 2 (NTF2) domain	NTF2	PF02136	16	153	5.5e-11
SCP_0101280	contig_000000F	Oligonucleotide/oligosaccharide-binding (OB)-fold	OB_NTP_bind	PF07717	1034	1110	3.4e-23
SCP_0101280	contig_000000F	Helicase associated domain (HA2)	HA2	PF04408	888	976	2.6e-24
SCP_0101280	contig_000000F	Helicase conserved C-terminal domain	Helicase_C	PF00271	698	826	2.2e-13
SCP_0101280	contig_000000F	S1 RNA binding domain	S1	PF00575	200	260	2.1e-08
SCP_0101290	contig_000000F	Helicase associated domain (HA2)	HA2	PF04408	911	998	1e-17
SCP_0101290	contig_000000F	DEAD/DEAH box helicase	DEAD	PF00270	492	641	3.4e-09
SCP_0101290	contig_000000F	Oligonucleotide/oligosaccharide-binding (OB)-fold	OB_NTP_bind	PF07717	1074	1174	3.2e-14
SCP_0101290	contig_000000F	Helicase conserved C-terminal domain	Helicase_C	PF00271	725	848	5e-13
SCP_0101300	contig_000000F	Exonuclease V - a 5' deoxyribonuclease	Exo5	PF09810	629	685	8.9e-17
SCP_0101300	contig_000000F	Exonuclease V - a 5' deoxyribonuclease	Exo5	PF09810	165	398	1.8e-39
SCP_0101300	contig_000000F	Exonuclease V - a 5' deoxyribonuclease	Exo5	PF09810	107	144	2e-08
SCP_0101340	contig_000000F	Protein kinase domain	Pkinase	PF00069	30	297	5.6e-38
SCP_0101350	contig_000000F	NAD-binding of NADP-dependent 3-hydroxyisobutyrate dehydrogenase	NAD_binding_11	PF14833	200	306	5.5e-10
SCP_0101350	contig_000000F	NAD binding domain of 6-phosphogluconate dehydrogenase	NAD_binding_2	PF03446	19	180	2e-22
SCP_0101370	contig_000000F	Ribosomal L40e family	Ribosomal_L40e	PF01020	78	127	9.9e-30
SCP_0101370	contig_000000F	Ubiquitin family	ubiquitin	PF00240	3	74	2.3e-34
SCP_0101390	contig_000000F	Adaptor complexes medium subunit family	Adap_comp_sub	PF00928	284	477	2.6e-18
SCP_0101390	contig_000000F	Clathrin adaptor complex small chain	Clat_adaptor_s	PF01217	8	135	1.5e-07
SCP_0101400	contig_000000F	Membrane bound O-acyl transferase family	MBOAT_2	PF13813	277	351	6.9e-11
SCP_0101410	contig_000000F	Aldo/keto reductase family	Aldo_ket_red	PF00248	30	334	3.2e-63
SCP_0101420	contig_000000F	Fasciclin domain	Fasciclin	PF02469	37	175	1.4e-06
SCP_0101450	contig_000000F	Targeting protein for Xklp2 (TPX2)	TPX2	PF06886	792	846	1.6e-07
SCP_0101460	contig_000000F	Armadillo/beta-catenin-like repeat	Arm	PF00514	73	108	8.7e-05
SCP_0101470	contig_000000F	Fip1 motif	Fip1	PF05182	230	271	2e-20
SCP_0101500	contig_000000F	Autophagy-related protein 101	ATG101	PF07855	12	162	9.1e-42
SCP_0101510	contig_000000F	TCP-1/cpn60 chaperonin family	Cpn60_TCP1	PF00118	35	527	3e-166
SCP_0101570	contig_000000F	Tetraspanin family	Tetraspannin	PF00335	159	350	1.2e-10
SCP_0101580	contig_000000F	Metalloenzyme superfamily	Metalloenzyme	PF01676	7	505	1.7e-72
SCP_0101580	contig_000000F	BPG-independent PGAM N-terminus (iPGM_N)	iPGM_N	PF06415	86	296	4.6e-78
SCP_0101590	contig_000000F	His Kinase A (phospho-acceptor) domain	HisKA	PF00512	506	569	1.8e-12
SCP_0101590	contig_000000F	Response regulator receiver domain	Response_reg	PF00072	926	1041	3.6e-22
SCP_0101590	contig_000000F	Histidine kinase-, DNA gyrase B-, and HSP90-like ATPase	HATPase_c	PF02518	623	732	4e-23
SCP_0101590	contig_000000F	Bacterial signalling protein N terminal repeat	MHYT	PF03707	354	407	1.2e-10
SCP_0101590	contig_000000F	Bacterial signalling protein N terminal repeat	MHYT	PF03707	417	485	1e-11
SCP_0101590	contig_000000F	Bacterial signalling protein N terminal repeat	MHYT	PF03707	61	105	1.7e-12
SCP_0101600	contig_000000F	Amidase	Amidase	PF01425	171	617	6.9e-84
SCP_0101640	contig_000000F	Dihydrouridine synthase (Dus)	Dus	PF01207	30	337	2.7e-73
SCP_0101680	contig_000000F	Regulator of chromosome condensation (RCC1) repeat	RCC1	PF00415	382	430	5.7e-07
SCP_0101680	contig_000000F	Regulator of chromosome condensation (RCC1) repeat	RCC1	PF00415	6	62	0.00015
SCP_0101680	contig_000000F	Regulator of chromosome condensation (RCC1) repeat	RCC1	PF00415	228	280	9e-05
SCP_0101690	contig_000000F	Pyridoxamine 5'-phosphate oxidase	Pyridox_oxase_2	PF12766	4	100	9.5e-23
SCP_0101690	contig_000000F	Pyridoxamine 5'-phosphate oxidase	Pyridox_oxase_2	PF12766	290	386	9.5e-20
SCP_0101700	contig_000000F	ABC-2 family transporter protein	ABC2_membrane_3	PF12698	1010	1236	6.1e-11
SCP_0101700	contig_000000F	ABC transporter	ABC_tran	PF00005	1351	1397	2.7e-05
SCP_0101700	contig_000000F	ABC transporter	ABC_tran	PF00005	490	629	2.9e-21
SCP_0101700	contig_000000F	ABC transporter	ABC_tran	PF00005	1294	1330	4e-06
SCP_0101720	contig_000000F	Dynein associated protein	Dynactin	PF12455	558	846	1.2e-93
SCP_0101720	contig_000000F	CAP-Gly domain	CAP_GLY	PF01302	15	71	1.2e-22
SCP_0101730	contig_000000F	HEAT repeat	HEAT	PF02985	726	748	0.00028
SCP_0101730	contig_000000F	Raptor N-terminal CASPase like domain	Raptor_N	PF14538	107	258	6.5e-60
SCP_0101730	contig_000000F	WD domain, G-beta repeat	WD40	PF00400	1399	1435	0.0013
SCP_0101740	contig_000000F	Zinc finger, C2H2 type	zf-C2H2	PF00096	33	55	0.0011
SCP_0101740	contig_000000F	Zinc finger, C2H2 type	zf-C2H2	PF00096	64	87	0.0002
SCP_0101750	contig_000000F	pfkB family carbohydrate kinase	PfkB	PF00294	148	460	5.1e-71
SCP_0101760	contig_000000F	Protein kinase C terminal domain	Pkinase_C	PF00433	874	948	0.00036
SCP_0101760	contig_000000F	Protein kinase domain	Pkinase	PF00069	546	850	9.5e-59
SCP_0101770	contig_000000F	Domain of unknown function (DUF4782)	DUF4782	PF16016	651	796	1.3e-40
SCP_0101770	contig_000000F	GRAM domain	GRAM	PF02893	474	580	2.1e-22
SCP_0101780	contig_000000F	Thioredoxin	Thioredoxin	PF00085	8	100	6e-30
SCP_0101800	contig_000000F	CorA-like Mg2+ transporter protein	CorA	PF01544	183	433	2.1e-33
SCP_0101810	contig_000000F	RNA dependent RNA polymerase	RdRP	PF05183	426	1047	4.9e-115
SCP_0101830	contig_000000F	RNA recognition motif. (a.k.a. RRM, RBD, or RNP domain)	RRM_1	PF00076	198	260	6.5e-13
SCP_0101830	contig_000000F	RNA recognition motif. (a.k.a. RRM, RBD, or RNP domain)	RRM_1	PF00076	47	116	1.8e-08
SCP_0101840	contig_000000F	Malic enzyme, N-terminal domain	malic	PF00390	80	260	8e-59
SCP_0101840	contig_000000F	Malic enzyme, NAD binding domain	Malic_M	PF03949	270	536	1.2e-81
SCP_0101850	contig_000000F	LysM domain	LysM	PF01476	151	193	7.8e-12
SCP_0101860	contig_000000F	Membrane-associating domain	MARVEL	PF01284	10	148	1.6e-08
SCP_0101890	contig_000000F	ARD/ARD' family	ARD	PF03079	2	157	8.2e-42
SCP_0101900	contig_000000F	Malic enzyme, NAD binding domain	Malic_M	PF03949	270	535	4.8e-83
SCP_0101900	contig_000000F	Malic enzyme, N-terminal domain	malic	PF00390	80	260	1.5e-59
SCP_0101930	contig_000000F	Dihydrouridine synthase (Dus)	Dus	PF01207	37	277	2.5e-44
SCP_0101950	contig_000000F	Sugar (and other) transporter	Sugar_tr	PF00083	2	451	8.2e-117
SCP_0101960	contig_000000F	GDP-mannose 4,6 dehydratase	GDP_Man_Dehyd	PF16363	47	396	2.9e-45
SCP_0101970	contig_000000F	GDP-mannose 4,6 dehydratase	GDP_Man_Dehyd	PF16363	60	409	6.8e-43
SCP_0101980	contig_000000F	THO complex subunit 1 transcription elongation factor	efThoc1	PF11957	84	537	1.7e-85
SCP_0102020	contig_000000F	Endoribonuclease L-PSP	Ribonuc_L-PSP	PF01042	51	167	4e-37
SCP_0102030	contig_000000F	G-protein alpha subunit	G-alpha	PF00503	50	535	1e-115
SCP_0102060	contig_000000F	Proteasome subunit	Proteasome	PF00227	31	219	6.4e-57
SCP_0102060	contig_000000F	Proteasome subunit A N-terminal signature	Proteasome_A_N	PF10584	8	30	1.3e-13
SCP_0102070	contig_000000F	ATP phosphoribosyltransferase	HisG	PF01634	57	222	1e-51
SCP_0102070	contig_000000F	HisG, C-terminal domain	HisG_C	PF08029	227	299	1.2e-26
SCP_0102080	contig_000000F	Inositol monophosphatase family	Inositol_P	PF00459	11	281	8.2e-67
SCP_0102100	contig_000000F	Sugar (and other) transporter	Sugar_tr	PF00083	1	442	1.2e-116
SCP_0102130	contig_000000F	Dor1-like family	Dor1	PF04124	41	379	3.3e-61
SCP_0102150	contig_000000F	Protein of unknown function (DUF4246)	DUF4246	PF14033	25	490	4.3e-76
SCP_0102160	contig_000000F	O-methyltransferase	Methyltransf_2	PF00891	1084	1233	9.6e-14
SCP_0102160	contig_000000F	O-methyltransferase	Methyltransf_2	PF00891	539	718	7.8e-13
SCP_0102160	contig_000000F	CRAL/TRIO domain	CRAL_TRIO	PF00650	104	248	1.3e-36
SCP_0102170	contig_000000F	Chitin synthase	Chitin_synth_2	PF03142	650	1174	1.6e-279
SCP_0102220	contig_000000F	Ribosomal L28e protein family	Ribosomal_L28e	PF01778	5	120	6.8e-29
SCP_0102230	contig_000000F	GDP-fucose protein O-fucosyltransferase	O-FucT	PF10250	328	487	3.5e-10
SCP_0102250	contig_000000F	Cytochrome P450	p450	PF00067	41	507	4.2e-69
SCP_0102260	contig_000000F	Ribosomal protein S15	Ribosomal_S15	PF00312	189	266	1.1e-26
SCP_0102270	contig_000000F	Alpha-N-acetylglucosaminidase (NAGLU) tim-barrel domain	NAGLU	PF05089	122	458	2.9e-132
SCP_0102270	contig_000000F	Alpha-N-acetylglucosaminidase (NAGLU) N-terminal domain	NAGLU_N	PF12971	26	107	4e-21
SCP_0102270	contig_000000F	Alpha-N-acetylglucosaminidase (NAGLU) C-terminal domain	NAGLU_C	PF12972	467	743	1e-71
SCP_0102280	contig_000000F	Alpha-N-acetylglucosaminidase (NAGLU) N-terminal domain	NAGLU_N	PF12971	26	107	3.9e-21
SCP_0102280	contig_000000F	Alpha-N-acetylglucosaminidase (NAGLU) tim-barrel domain	NAGLU	PF05089	122	458	2e-132
SCP_0102280	contig_000000F	Alpha-N-acetylglucosaminidase (NAGLU) C-terminal domain	NAGLU_C	PF12972	467	743	1.5e-71
SCP_0102310	contig_000000F	Core histone H2A/H2B/H3/H4	Histone	PF00125	1	134	6.8e-49
SCP_0102330	contig_000000F	TIP49 C-terminus	TIP49	PF06068	20	408	6.5e-175
SCP_0102340	contig_000000F	Ribosomal Proteins L2, RNA binding domain	Ribosomal_L2	PF00181	8	55	1.5e-10
SCP_0102340	contig_000000F	Ribosomal Proteins L2, C-terminal domain	Ribosomal_L2_C	PF03947	109	236	1.1e-53
SCP_0102360	contig_000000F	Lysine methyltransferase	Methyltransf_16	PF10294	191	355	5.2e-18
SCP_0102370	contig_000000F	Homeobox domain	Homeobox	PF00046	43	99	7.6e-17
SCP_0102380	contig_000000F	Carbohydrate/starch-binding module (family 21)	CBM_21	PF03370	271	408	3.8e-19
SCP_0102430	contig_000000F	GDP-fucose protein O-fucosyltransferase	O-FucT	PF10250	380	534	1.2e-10
SCP_0102450	contig_000000F	Ribosomal protein L21e	Ribosomal_L21e	PF01157	3	99	2.3e-43
SCP_0102460	contig_000000F	S4 domain	S4	PF01479	107	150	9.9e-12
SCP_0102460	contig_000000F	Ribosomal protein S4/S9 N-terminal domain	Ribosomal_S4	PF00163	4	62	5.6e-06
SCP_0102490	contig_000000F	Glycosyl hydrolase family 20, domain 2	Glyco_hydro_20b	PF02838	31	159	5.8e-06
SCP_0102490	contig_000000F	Glycosyl hydrolase family 20, catalytic domain	Glyco_hydro_20	PF00728	182	346	8.8e-18
SCP_0102510	contig_000000F	Vitamin B12 dependent methionine synthase, activation domain	Met_synt_B12	PF02965	43	126	0.00014
SCP_0102520	contig_000000F	Cid1 family poly A polymerase	PAP_assoc	PF03828	318	362	6.2e-09
SCP_0102520	contig_000000F	Nucleotidyltransferase domain	NTP_transf_2	PF01909	149	186	2.5e-05
SCP_0102540	contig_000000F	TCP-1/cpn60 chaperonin family	Cpn60_TCP1	PF00118	105	241	6.6e-17
SCP_0102540	contig_000000F	TCP-1/cpn60 chaperonin family	Cpn60_TCP1	PF00118	1	92	6.1e-20
SCP_0102540	contig_000000F	TCP-1/cpn60 chaperonin family	Cpn60_TCP1	PF00118	245	390	7.5e-46
SCP_0102550	contig_000000F	Taurine catabolism dioxygenase TauD, TfdA family	TauD	PF02668	20	375	3.4e-48
SCP_0102560	contig_000000F	EF-hand domain pair	EF-hand_7	PF13499	25	88	3.6e-13
SCP_0102560	contig_000000F	EF-hand domain pair	EF-hand_7	PF13499	99	161	2.7e-13
SCP_0102570	contig_000000F	Zinc finger, C2H2 type	zf-C2H2	PF00096	445	470	0.00048
SCP_0102570	contig_000000F	Zinc finger, C2H2 type	zf-C2H2	PF00096	476	500	0.00016
SCP_0102610	contig_000000F	Zinc finger, C2H2 type	zf-C2H2	PF00096	181	205	0.0093
SCP_0102610	contig_000000F	Zinc finger, C2H2 type	zf-C2H2	PF00096	150	175	4.2e-05
SCP_0102630	contig_000000F	Glycosyl hydrolase family 47	Glyco_hydro_47	PF01532	97	577	5.4e-151
SCP_0102650	contig_000000F	Enolase, N-terminal domain	Enolase_N	PF03952	3	134	5.2e-58
SCP_0102650	contig_000000F	Enolase, C-terminal TIM barrel domain	Enolase_C	PF00113	144	428	1.2e-136
SCP_0102670	contig_000000F	Major Facilitator Superfamily	MFS_1	PF07690	22	417	3.4e-37
SCP_0102680	contig_000000F	MAPEG family	MAPEG	PF01124	20	135	5.4e-22
SCP_0102690	contig_000000F	Histone-binding protein RBBP4 or subunit C of CAF1 complex	CAF1C_H4-bd	PF12265	96	163	2.9e-13
SCP_0102690	contig_000000F	WD domain, G-beta repeat	WD40	PF00400	364	395	0.1
SCP_0102690	contig_000000F	WD domain, G-beta repeat	WD40	PF00400	314	349	7.8e-05
SCP_0102690	contig_000000F	WD domain, G-beta repeat	WD40	PF00400	410	447	0.0026
SCP_0102700	contig_000000F	Cytochrome P450	p450	PF00067	39	207	9.4e-07
SCP_0102700	contig_000000F	Cytochrome P450	p450	PF00067	339	483	1.1e-21
SCP_0102740	contig_000000F	Nucleoporin Nup120/160	Nup160	PF11715	4	126	0.0001
SCP_0102770	contig_000000F	Reverse transcriptase (RNA-dependent DNA polymerase)	RVT_1	PF00078	325	484	5.5e-23
SCP_0102770	contig_000000F	Chromo (CHRromatin Organisation MOdifier) domain	Chromo	PF00385	1157	1206	7.2e-15
SCP_0102770	contig_000000F	Integrase core domain	rve	PF00665	862	973	1.8e-13
SCP_0102780	contig_000000F	Retrotransposon gag protein	Retrotrans_gag	PF03732	59	154	5.4e-11
SCP_0102810	contig_000000F	Dynamin central region	Dynamin_M	PF01031	33	141	4.7e-07
SCP_0102820	contig_000000F	Forkhead domain	Forkhead	PF00250	243	323	2.5e-21
SCP_0102850	contig_000000F	Proteasome activator pa28 beta subunit	PA28_beta	PF02252	112	252	2.1e-60
SCP_0102850	contig_000000F	Proteasome activator pa28 alpha subunit	PA28_alpha	PF02251	10	47	7.9e-06
SCP_0102860	contig_000000F	Protein of unknown function (DUF3591)	DUF3591	PF12157	316	771	1.1e-187
SCP_0102880	contig_000000F	Zinc finger, C2H2 type	zf-C2H2	PF00096	151	173	0.00014
SCP_0102890	contig_000000F	Ring finger domain	zf-RING_2	PF13639	266	314	9.3e-10
SCP_0102900	contig_000000F	Aldehyde dehydrogenase family	Aldedh	PF00171	84	555	7.2e-123
SCP_0102910	contig_000000F	Ribonuclease T2 family	Ribonuclease_T2	PF00445	143	224	7.9e-15
SCP_0102910	contig_000000F	Ribonuclease T2 family	Ribonuclease_T2	PF00445	69	142	3.8e-10
SCP_0103000	contig_000000F	Protein of unknown function DUF89	DUF89	PF01937	73	474	1.7e-111
SCP_0103010	contig_000000F	Utp13 specific WD40 associated domain	Utp13	PF08625	769	944	2.9e-50
SCP_0103010	contig_000000F	WD domain, G-beta repeat	WD40	PF00400	509	556	0.044
SCP_0103010	contig_000000F	WD domain, G-beta repeat	WD40	PF00400	628	664	3.3e-06
SCP_0103010	contig_000000F	WD domain, G-beta repeat	WD40	PF00400	578	611	2e-05
SCP_0103010	contig_000000F	WD domain, G-beta repeat	WD40	PF00400	456	487	0.0012
SCP_0103010	contig_000000F	WD domain, G-beta repeat	WD40	PF00400	711	747	0.05
SCP_0103010	contig_000000F	WD domain, G-beta repeat	WD40	PF00400	169	214	0.027
SCP_0103010	contig_000000F	WD domain, G-beta repeat	WD40	PF00400	130	162	0.00019
SCP_0103010	contig_000000F	WD domain, G-beta repeat	WD40	PF00400	669	706	0.00011
SCP_0103010	contig_000000F	WD domain, G-beta repeat	WD40	PF00400	228	264	2.3e-07
SCP_0103020	contig_000000F	Forkhead domain	Forkhead	PF00250	76	153	2.3e-21
SCP_0103030	contig_000000F	NIPSNAP	NIPSNAP	PF07978	167	264	6.9e-24
SCP_0103030	contig_000000F	NIPSNAP	NIPSNAP	PF07978	60	140	3.6e-05
SCP_0103050	contig_000000F	Radical SAM superfamily	Radical_SAM	PF04055	72	234	1.7e-29
SCP_0103050	contig_000000F	4Fe-4S single cluster domain	Fer4_12	PF13353	75	144	9.3e-06
SCP_0103050	contig_000000F	Molybdenum Cofactor Synthesis C	Mob_synth_C	PF06463	242	367	4.3e-38
SCP_0103060	contig_000000F	MoaC family	MoaC	PF01967	1	193	3.2e-46
SCP_0103070	contig_000000F	Acetyltransferase (GNAT) domain	Acetyltransf_10	PF13673	238	334	2e-05
SCP_0103080	contig_000000F	Amidase	Amidase	PF01425	97	564	6.1e-103
SCP_0103090	contig_000000F	Eukaryotic protein of unknown function (DUF953)	DUF953	PF06110	15	106	2.3e-19
SCP_0103110	contig_000000F	EF-hand domain pair	EF-hand_8	PF13833	85	111	0.0063
SCP_0103110	contig_000000F	EF hand	EF-hand_1	PF00036	125	148	8.9e-07
SCP_0103110	contig_000000F	Mitochondrial carrier protein	Mito_carr	PF00153	359	452	3e-21
SCP_0103110	contig_000000F	Mitochondrial carrier protein	Mito_carr	PF00153	559	649	1.8e-23
SCP_0103110	contig_000000F	Mitochondrial carrier protein	Mito_carr	PF00153	462	548	9.4e-19
SCP_0103120	contig_000000F	Met-10+ like-protein	Met_10	PF02475	132	370	8.8e-68
SCP_0103130	contig_000000F	TatD related DNase	TatD_DNase	PF01026	27	325	1.4e-23
SCP_0103140	contig_000000F	Snare region anchored in the vesicle membrane C-terminus	V-SNARE_C	PF12352	136	200	5.2e-15
SCP_0103160	contig_000000F	Acetyltransferase (GNAT) domain	Acetyltransf_10	PF13673	145	204	9.4e-09
SCP_0103190	contig_000000F	Amino-transferase class IV	Aminotran_4	PF01063	35	259	2.3e-19
SCP_0103200	contig_000000F	Ig-like domain from next to BRCA1 gene	N_BRCA1_IG	PF16158	1432	1534	2.4e-29
SCP_0103200	contig_000000F	Zinc finger, ZZ type	ZZ	PF00569	616	658	1e-10
SCP_0103200	contig_000000F	Zinc finger, ZZ type	ZZ	PF00569	870	906	6.9e-07
SCP_0103200	contig_000000F	Zinc finger, ZZ type	ZZ	PF00569	931	964	3e-08
SCP_0103200	contig_000000F	Zinc finger, ZZ type	ZZ	PF00569	687	728	1.9e-11
SCP_0103200	contig_000000F	Zinc finger, ZZ type	ZZ	PF00569	773	814	4.7e-11
SCP_0103220	contig_000000F	RhoGEF domain	RhoGEF	PF00621	970	1025	7.5e-08
SCP_0103230	contig_000000F	RibD C-terminal domain	RibD_C	PF01872	54	237	1.7e-25
SCP_0103240	contig_000000F	Metallopeptidase family M24	Peptidase_M24	PF00557	110	410	1.9e-39
SCP_0103260	contig_000000F	Chromo (CHRromatin Organisation MOdifier) domain	Chromo	PF00385	107	156	2.8e-16
SCP_0103270	contig_000000F	Retrotransposon gag protein	Retrotrans_gag	PF03732	59	154	1.7e-09
SCP_0103270	contig_000000F	Integrase core domain	rve	PF00665	1213	1324	4.7e-13
SCP_0103270	contig_000000F	Reverse transcriptase (RNA-dependent DNA polymerase)	RVT_1	PF00078	676	835	1.5e-22
SCP_0103280	contig_000000F	gag-polypeptide of LTR copia-type	Retrotran_gag_2	PF14223	53	108	5e-09
SCP_0103290	contig_000000F	Reverse transcriptase (RNA-dependent DNA polymerase)	RVT_1	PF00078	1	69	7.7e-14
SCP_0103350	contig_000000F	RibD C-terminal domain	RibD_C	PF01872	54	237	9.5e-25
SCP_0103360	contig_000000F	Metallopeptidase family M24	Peptidase_M24	PF00557	110	407	8.4e-41
SCP_0103370	contig_000000F	alpha/beta hydrolase fold	Abhydrolase_3	PF07859	237	444	4.6e-45
SCP_0103380	contig_000000F	Endonuclease/Exonuclease/phosphatase family	Exo_endo_phos	PF03372	10	301	3.2e-16
SCP_0103400	contig_000000F	Galactose oxidase, central domain	Kelch_4	PF13418	160	204	5.1e-08
SCP_0103410	contig_000000F	Coatomer beta subunit appendage platform	Coatomer_b_Cpla	PF14806	814	940	4.8e-61
SCP_0103410	contig_000000F	Coatomer beta C-terminal region	Coatamer_beta_C	PF07718	674	808	2.2e-50
SCP_0103410	contig_000000F	Permease for cytosine/purines, uracil, thiamine, allantoin	Transp_cyt_pur	PF02133	1029	1436	3.6e-25
SCP_0103410	contig_000000F	Adaptin N terminal region	Adaptin_N	PF01602	19	489	2.1e-96
SCP_0103420	contig_000000F	Hinge domain of cleavage stimulation factor subunit 2	CSTF2_hinge	PF14327	5	58	3.7e-06
SCP_0103420	contig_000000F	Transcription termination and cleavage factor C-terminal	CSTF_C	PF14304	160	192	6.3e-07
SCP_0103440	contig_000000F	Glutaredoxin	Glutaredoxin	PF00462	16	81	2.8e-16
SCP_0103450	contig_000000F	NIF3 (NGG1p interacting factor 3)	NIF3	PF01784	7	250	3.6e-66
SCP_0103460	contig_000000F	Respiratory-chain NADH dehydrogenase, 49 Kd subunit	Complex1_49kDa	PF00346	202	484	5.9e-114
SCP_0103470	contig_000000F	Autophagy-related protein 27	ATG27	PF09451	108	242	3.5e-13
SCP_0103480	contig_000000F	Helix-loop-helix DNA-binding domain	HLH	PF00010	201	249	1.1e-09
SCP_0103500	contig_000000F	Helix-loop-helix DNA-binding domain	HLH	PF00010	191	240	1.8e-08
SCP_0103510	contig_000000F	Tubulin binding cofactor A	TBCA	PF02970	11	90	9.8e-23
SCP_0103520	contig_000000F	Mediator complex protein	Med11	PF10280	34	113	4.4e-09
SCP_0103540	contig_000000F	Peptidase family M1 domain	Peptidase_M1	PF01433	313	495	2.3e-06
SCP_0103540	contig_000000F	Bromodomain	Bromodomain	PF00439	1584	1668	3.5e-19
SCP_0103540	contig_000000F	Bromodomain	Bromodomain	PF00439	1229	1311	1.3e-19
SCP_0103540	contig_000000F	Bromodomain	Bromodomain	PF00439	1695	1777	4.9e-16
SCP_0103550	contig_000000F	Mitochondrial small ribosomal subunit Rsm22	Rsm22	PF09243	185	449	6.7e-32
SCP_0103550	contig_000000F	Mitochondrial small ribosomal subunit Rsm22	Rsm22	PF09243	528	585	3e-10
SCP_0103560	contig_000000F	Ribosomal protein L1p/L10e family	Ribosomal_L1	PF00687	105	252	1.4e-20
SCP_0103570	contig_000000F	Mitochondrial ribosomal protein L28	MRP-L28	PF09812	74	129	4e-09
SCP_0103580	contig_000000F	PCI domain	PCI	PF01399	318	414	4.7e-20
SCP_0103590	contig_000000F	Aldo/keto reductase family	Aldo_ket_red	PF00248	39	322	7.8e-62
SCP_0103600	contig_000000F	FYVE zinc finger	FYVE	PF01363	209	273	1.2e-15
SCP_0103600	contig_000000F	Phosphatidylinositol-4-phosphate 5-Kinase	PIP5K	PF01504	1999	2171	7.9e-36
SCP_0103600	contig_000000F	Phosphatidylinositol-4-phosphate 5-Kinase	PIP5K	PF01504	2174	2228	2e-05
SCP_0103600	contig_000000F	TCP-1/cpn60 chaperonin family	Cpn60_TCP1	PF00118	518	741	1.2e-27
SCP_0103610	contig_000000F	Low temperature viability protein	LTV	PF04180	11	383	7.9e-97
SCP_0103620	contig_000000F	Ubiquitin carboxyl-terminal hydrolase	UCH	PF00443	189	498	1.4e-26
SCP_0103620	contig_000000F	Zn-finger in ubiquitin-hydrolases and other protein	zf-UBP	PF02148	84	145	6.9e-11
SCP_0103640	contig_000000F	Double-stranded RNA binding motif	dsrm	PF00035	9	71	2.9e-10
SCP_0103650	contig_000000F	WD domain, G-beta repeat	WD40	PF00400	227	264	2.2e-07
SCP_0103650	contig_000000F	WD domain, G-beta repeat	WD40	PF00400	189	222	0.011
SCP_0103650	contig_000000F	WD domain, G-beta repeat	WD40	PF00400	313	349	4.4e-06
SCP_0103650	contig_000000F	WD domain, G-beta repeat	WD40	PF00400	273	308	0.004
SCP_0103650	contig_000000F	WD domain, G-beta repeat	WD40	PF00400	108	134	0.016
SCP_0103650	contig_000000F	WD domain, G-beta repeat	WD40	PF00400	56	92	0.00091
SCP_0103650	contig_000000F	WD domain, G-beta repeat	WD40	PF00400	147	180	0.0022
SCP_0103720	contig_000000F	Nuclear cap-binding protein subunit 3	NCBP3	PF10309	23	67	2.3e-08
SCP_0103730	contig_000000F	SIKE family	SIKE	PF05769	66	213	1.8e-06
SCP_0103750	contig_000000F	Transposase family tnp2	Transposase_21	PF02992	356	483	5e-08
SCP_0103770	contig_000000F	hAT family C-terminal dimerisation region	Dimer_Tnp_hAT	PF05699	638	687	8.5e-08
SCP_0103780	contig_000000F	Retrotransposon gag protein	Retrotrans_gag	PF03732	1	59	1.8e-05
SCP_0103800	contig_000000F	Polyprenyl synthetase	polyprenyl_synt	PF00348	84	416	9.2e-66
SCP_0103820	contig_000000F	RNA recognition motif. (a.k.a. RRM, RBD, or RNP domain)	RRM_1	PF00076	177	241	7.5e-12
SCP_0103830	contig_000000F	Ras family	Ras	PF00071	8	168	9.7e-60
SCP_0103840	contig_000000F	RasGEF domain	RasGEF	PF00617	498	673	2.6e-27
SCP_0103840	contig_000000F	RasGEF N-terminal motif	RasGEF_N	PF00618	339	442	7.1e-14
SCP_0103840	contig_000000F	SH3 domain	SH3_1	PF00018	68	113	1.2e-13
SCP_0103850	contig_000000F	Regulator of Vps4 activity in the MVB pathway	Ist1	PF03398	10	173	8.6e-62
SCP_0103860	contig_000000F	Methyltransferase domain	Methyltransf_23	PF13489	125	241	1.3e-10
SCP_0103890	contig_000000F	DEAD/DEAH box helicase	DEAD	PF00270	290	438	2.5e-19
SCP_0103890	contig_000000F	rRNA-processing arch domain	rRNA_proc-arch	PF13234	775	1041	3.2e-27
SCP_0103890	contig_000000F	DSHCT (NUC185) domain	DSHCT	PF08148	1068	1234	1.8e-51
SCP_0103890	contig_000000F	Helicase conserved C-terminal domain	Helicase_C	PF00271	641	720	4.3e-05
SCP_0103900	contig_000000F	Calreticulin family	Calreticulin	PF00262	37	404	2.6e-159
SCP_0103910	contig_000000F	Elongation factor Tu GTP binding domain	GTP_EFTU	PF00009	139	448	6.1e-47
SCP_0103910	contig_000000F	116 kDa U5 small nuclear ribonucleoprotein component N-terminus	EFTUD2	PF16004	5	120	1.5e-37
SCP_0103910	contig_000000F	Elongation factor G, domain IV	EFG_IV	PF03764	714	832	4.7e-24
SCP_0103910	contig_000000F	Elongation factor G C-terminus	EFG_C	PF00679	835	922	2.1e-21
SCP_0103910	contig_000000F	Elongation factor Tu domain 2	GTP_EFTU_D2	PF03144	501	574	2e-08
SCP_0103920	contig_000000F	Prefoldin subunit	Prefoldin_2	PF01920	16	118	2.3e-16
SCP_0103940	contig_000000F	ABC transporter	ABC_tran	PF00005	152	307	7.1e-15
SCP_0103940	contig_000000F	ABC transporter	ABC_tran	PF00005	857	1003	2.2e-15
SCP_0103940	contig_000000F	ABC-transporter extracellular N-terminal	ABC_trans_N	PF14510	33	112	9.1e-09
SCP_0103940	contig_000000F	CDR ABC transporter	PDR_CDR	PF06422	704	789	4.7e-18
SCP_0103940	contig_000000F	ABC-2 type transporter	ABC2_membrane	PF01061	475	684	4.4e-34
SCP_0103940	contig_000000F	ABC-2 type transporter	ABC2_membrane	PF01061	1148	1361	1.5e-32
SCP_0103950	contig_000000F	EF-hand domain pair	EF-hand_7	PF13499	53	121	2e-10
SCP_0103960	contig_000000F	Dopey, N-terminal	Dopey_N	PF04118	39	329	5.2e-109
SCP_0103980	contig_000000F	ATP synthase E chain	ATP-synt_E	PF05680	3	85	6e-18
SCP_0103990	contig_000000F	Histone-binding protein RBBP4 or subunit C of CAF1 complex	CAF1C_H4-bd	PF12265	24	94	4.6e-29
SCP_0103990	contig_000000F	WD domain, G-beta repeat	WD40	PF00400	319	356	1.5e-05
SCP_0103990	contig_000000F	WD domain, G-beta repeat	WD40	PF00400	231	268	0.00099
SCP_0104000	contig_000000F	Ribosome associated membrane protein RAMP4	RAMP4	PF06624	2	62	2.3e-15
SCP_0104010	contig_000000F	Domain of unknown function (DUF2431)	DUF2431	PF10354	72	298	7.9e-53
SCP_0104020	contig_000000F	Enoyl-CoA hydratase/isomerase	ECH_1	PF00378	2	238	6.1e-50
SCP_0104030	contig_000000F	Peptidase M76 family	Peptidase_M76	PF09768	50	218	3.9e-70
SCP_0104040	contig_000000F	Ser-Thr-rich glycosyl-phosphatidyl-inositol-anchored membrane family	GPI-anchored	PF10342	25	108	1.5e-06
SCP_0104060	contig_000000F	Isocitrate lyase family	ICL	PF00463	48	571	7.9e-191
SCP_0104080	contig_000000F	Homeobox domain	Homeobox	PF00046	31	87	3e-17
SCP_0104080	contig_000000F	Homeobox domain	Homeobox	PF00046	319	375	3.9e-14
SCP_0104080	contig_000000F	Homeobox domain	Homeobox	PF00046	169	225	3e-14
SCP_0104090	contig_000000F	Fumble	Fumble	PF03630	46	492	8.2e-129
SCP_0104100	contig_000000F	Adaptin N terminal region	Adaptin_N	PF01602	21	572	2.7e-115
SCP_0104100	contig_000000F	Coatomer subunit gamma-1 C-terminal appendage platform	Coatomer_g_Cpla	PF16381	810	923	5.5e-35
SCP_0104100	contig_000000F	Coatomer gamma subunit appendage platform subdomain	COP-gamma_platf	PF08752	659	807	6.1e-55
SCP_0104110	contig_000000F	Protein kinase domain	Pkinase	PF00069	22	241	1e-26
SCP_0104120	contig_000000F	Chitin synthase N-terminal	Chitin_synth_1N	PF08407	139	207	5.9e-26
SCP_0104120	contig_000000F	Chitin synthase	Chitin_synth_1	PF01644	208	367	1.2e-70
SCP_0104130	contig_000000F	Cyclic nucleotide-binding domain	cNMP_binding	PF00027	770	856	9.7e-15
SCP_0104130	contig_000000F	Patatin-like phospholipase	Patatin	PF01734	1118	1164	9.5e-13
SCP_0104160	contig_000000F	Membrane bound O-acyl transferase family	MBOAT_2	PF13813	145	223	1.6e-13
SCP_0104170	contig_000000F	Sec1 family	Sec1	PF00995	49	681	1e-116
SCP_0104180	contig_000000F	YABBY protein	YABBY	PF04690	9	64	8e-08
SCP_0104190	contig_000000F	F-box-like	F-box-like	PF12937	380	458	8.3e-06
SCP_0104200	contig_000000F	Sas10/Utp3/C1D family	Sas10_Utp3	PF04000	15	90	6.9e-14
SCP_0104210	contig_000000F	Splicing factor 3B subunit 10 (SF3b10)	SF3b10	PF07189	6	82	2.4e-35
SCP_0104220	contig_000000F	Methyltransferase domain	Methyltransf_25	PF13649	169	264	6.6e-17
SCP_0104230	contig_000000F	WLM domain	WLM	PF08325	6	195	1.2e-53
SCP_0104240	contig_000000F	Lysine methyltransferase	Methyltransf_16	PF10294	121	265	7.8e-17
SCP_0104270	contig_000000F	Major Facilitator Superfamily	MFS_1	PF07690	112	294	7.2e-15
SCP_0104280	contig_000000F	Major Facilitator Superfamily	MFS_1	PF07690	658	1035	1.5e-20
SCP_0104280	contig_000000F	TCP-1/cpn60 chaperonin family	Cpn60_TCP1	PF00118	37	528	6.3e-154
SCP_0104290	contig_000000F	Zinc finger, C3HC4 type (RING finger)	zf-C3HC4	PF00097	859	903	2.8e-05
SCP_0104290	contig_000000F	SNF2 family N-terminal domain	SNF2_N	PF00176	412	801	7.7e-65
SCP_0104290	contig_000000F	Helicase conserved C-terminal domain	Helicase_C	PF00271	948	1063	1.3e-14
SCP_0104290	contig_000000F	HIRAN domain	HIRAN	PF08797	142	268	2e-15
SCP_0104310	contig_000000F	Fungal Zn(2)-Cys(6) binuclear cluster domain	Zn_clus	PF00172	62	97	9.7e-08
SCP_0104320	contig_000000F	Helix-loop-helix DNA-binding domain	HLH	PF00010	146	217	6.4e-07
SCP_0104330	contig_000000F	Peptidase of plants and bacteria	BSP	PF04450	31	229	5.4e-61
SCP_0104340	contig_000000F	NLI interacting factor-like phosphatase	NIF	PF03031	160	376	2.1e-23
SCP_0104340	contig_000000F	twin BRCT domain	PTCB-BRCT	PF12738	596	647	0.00012
SCP_0104350	contig_000000F	short chain dehydrogenase	adh_short	PF00106	21	125	4.3e-23
SCP_0104360	contig_000000F	EF-hand domain	EF-hand_6	PF13405	46	75	8.7e-07
SCP_0104380	contig_000000F	Eukaryotic aspartyl protease	Asp	PF00026	80	396	8.9e-46
SCP_0104400	contig_000000F	Lethal giant larvae(Lgl) like, C-terminal	Lgl_C	PF08596	642	1043	2.2e-42
SCP_0104420	contig_000000F	BTB/POZ domain	BTB	PF00651	33	135	1.4e-09
SCP_0104430	contig_000000F	Bromodomain	Bromodomain	PF00439	83	154	7e-16
SCP_0104430	contig_000000F	Bromodomain	Bromodomain	PF00439	214	294	1.4e-16
SCP_0104440	contig_000000F	DHHC palmitoyltransferase	DHHC	PF01529	92	218	2.4e-35
SCP_0104460	contig_000000F	Something about silencing, SAS, complex subunit 4	SAS4	PF15460	891	940	1.5e-05
SCP_0104460	contig_000000F	Gar1/Naf1 RNA binding region	Gar1	PF04410	149	291	8.3e-35
SCP_0104470	contig_000000F	Elongation factor TS	EF_TS	PF00889	120	211	1.6e-11
SCP_0104480	contig_000000F	Ceramidase	Ceramidase	PF05875	13	267	2.8e-80
SCP_0104500	contig_000000F	Peptidase M16 inactive domain	Peptidase_M16_C	PF05193	197	443	2.7e-35
SCP_0104500	contig_000000F	Insulinase (Peptidase family M16)	Peptidase_M16	PF00675	39	186	6.1e-39
SCP_0104510	contig_000000F	BRCA2, oligonucleotide/oligosaccharide-binding, domain 1	BRCA-2_OB1	PF09103	1	105	9.3e-30
SCP_0104530	contig_000000F	Alpha/beta hydrolase family	Abhydrolase_6	PF12697	55	195	1.6e-08
SCP_0104550	contig_000000F	Cellulase (glycosyl hydrolase family 5)	Cellulase	PF00150	84	246	5.2e-12
SCP_0104560	contig_000000F	UTP--glucose-1-phosphate uridylyltransferase	UDPGP	PF01704	49	444	1.8e-48
SCP_0104570	contig_000000F	Myosin-like coiled-coil protein	Taxilin	PF09728	109	192	1.7e-11
SCP_0104570	contig_000000F	Myosin-like coiled-coil protein	Taxilin	PF09728	363	453	1.2e-08
SCP_0104600	contig_000000F	Utp14 protein	Utp14	PF04615	269	1056	2.6e-195
SCP_0104610	contig_000000F	Natural resistance-associated macrophage protein	Nramp	PF01566	329	486	1.4e-40
SCP_0104610	contig_000000F	Natural resistance-associated macrophage protein	Nramp	PF01566	55	257	1e-46
SCP_0104630	contig_000000F	Protein kinase domain	Pkinase	PF00069	50	402	5.1e-34
SCP_0104640	contig_000000F	RecF/RecN/SMC N terminal domain	SMC_N	PF02463	290	1491	4.2e-63
SCP_0104640	contig_000000F	SMC proteins Flexible Hinge Domain	SMC_hinge	PF06470	799	912	2.6e-24
SCP_0104650	contig_000000F	Sirohaem biosynthesis protein central	Sirohm_synth_M	PF14824	172	195	2.1e-08
SCP_0104650	contig_000000F	Sirohaem biosynthesis protein C-terminal	Sirohm_synth_C	PF14823	255	289	8e-07
SCP_0104650	contig_000000F	Putative NAD(P)-binding	NAD_binding_7	PF13241	16	156	6.7e-11
SCP_0104650	contig_000000F	Tetrapyrrole (Corrin/Porphyrin) Methylases	TP_methylase	PF00590	328	548	1e-39
SCP_0104660	contig_000000F	Signal recognition particle 14kD protein	SRP14	PF02290	4	93	1.7e-26
SCP_0104670	contig_000000F	Protein of unknown function (DUF726)	DUF726	PF05277	384	721	3.4e-124
SCP_0104760	contig_000000F	Amidohydrolase family	Amidohydro_1	PF01979	80	292	2e-14
SCP_0104770	contig_000000F	Major Facilitator Superfamily	MFS_1	PF07690	1	147	2.9e-13
SCP_0104800	contig_000000F	3'-5' exonuclease	DNA_pol_A_exo1	PF01612	740	904	1.2e-10
SCP_0104820	contig_000000F	Ubiquitin associated domain (UBA)	UBA_2	PF08587	311	355	5.6e-13
SCP_0104820	contig_000000F	Adenylate sensor of SNF1-like protein kinase	AdenylateSensor	PF16579	468	500	4.6e-10
SCP_0104820	contig_000000F	Protein kinase domain	Pkinase	PF00069	17	268	5.3e-75
SCP_0104830	contig_000000F	Pumilio-family RNA binding repeat	PUF	PF00806	378	405	0.0004
SCP_0104830	contig_000000F	Pumilio-family RNA binding repeat	PUF	PF00806	409	438	4.3e-07
SCP_0104840	contig_000000F	CDP-alcohol phosphatidyltransferase	CDP-OH_P_transf	PF01066	32	113	1.5e-17
SCP_0104850	contig_000000F	Anticodon binding domain	HGTP_anticodon	PF03129	467	569	1.7e-10
SCP_0104850	contig_000000F	Histidyl-tRNA synthetase	tRNA-synt_His	PF13393	74	357	1.7e-33
SCP_0104860	contig_000000F	Ankyrin repeats (3 copies)	Ank_2	PF12796	15	111	6.4e-10
SCP_0104870	contig_000000F	Cytochrome c oxidase subunit Va	COX5A	PF02284	33	132	4.8e-43
SCP_0104880	contig_000000F	RNA recognition motif. (a.k.a. RRM, RBD, or RNP domain)	RRM_1	PF00076	87	155	5.9e-17
SCP_0104890	contig_000000F	Cupin	Cupin_1	PF00190	22	110	3.6e-09
SCP_0104910	contig_000000F	Fungal specific transcription factor domain	Fungal_trans	PF04082	270	429	2.1e-22
SCP_0104940	contig_000000F	Uncharacterized alpha/beta hydrolase domain (DUF2235)	DUF2235	PF09994	71	365	3.8e-92
SCP_0104950	contig_000000F	50S ribosome-binding GTPase	MMR_HSR1	PF01926	324	386	7.5e-14
SCP_0104950	contig_000000F	NGP1NT (NUC091) domain	NGP1NT	PF08153	42	171	5e-50
SCP_0104960	contig_000000F	Enolase, C-terminal TIM barrel domain	Enolase_C	PF00113	144	428	5.8e-145
SCP_0104960	contig_000000F	Enolase, N-terminal domain	Enolase_N	PF03952	3	134	5.3e-59
SCP_0104980	contig_000000F	Nucleolar protein,Nop52	Nop52	PF05997	12	222	7.4e-72
SCP_0105000	contig_000000F	Rab-GTPase-TBC domain	RabGAP-TBC	PF00566	375	589	6.4e-28
SCP_0105010	contig_000000F	Spc97 / Spc98 family	Spc97_Spc98	PF04130	4	585	6.5e-55
SCP_0105010	contig_000000F	Inorganic pyrophosphatase	Pyrophosphatase	PF00719	834	1015	1.9e-58
SCP_0105030	contig_000000F	Thioredoxin	Thioredoxin	PF00085	8	104	3.6e-26
SCP_0105040	contig_000000F	Centromere kinetochore component CENP-T histone fold	CENP-T_C	PF15511	35	96	4.3e-07
SCP_0105060	contig_000000F	Alg9-like mannosyltransferase family	Glyco_transf_22	PF03901	53	534	2.4e-85
SCP_0105090	contig_000000F	C-terminal domain of Sin3a protein	Sin3a_C	PF16879	1051	1329	1.7e-80
SCP_0105090	contig_000000F	Paired amphipathic helix repeat	PAH	PF02671	157	201	4.7e-19
SCP_0105090	contig_000000F	Paired amphipathic helix repeat	PAH	PF02671	353	399	4.9e-16
SCP_0105090	contig_000000F	Sin3 family co-repressor	Sin3_corepress	PF08295	624	717	1.8e-37
SCP_0105110	contig_000000F	SH3 domain	SH3_1	PF00018	286	333	4.5e-11
SCP_0105120	contig_000000F	Zinc finger, C3HC4 type (RING finger)	zf-C3HC4	PF00097	124	166	1.9e-09
SCP_0105130	contig_000000F	mRNA biogenesis factor	NpwBP	PF12622	130	200	2e-11
SCP_0105130	contig_000000F	WW domain binding protein 11	Wbp11	PF09429	5	79	3.3e-23
SCP_0105140	contig_000000F	MYND finger	zf-MYND	PF01753	11	47	1.4e-07
SCP_0105180	contig_000000F	Rad51	Rad51	PF08423	80	333	7.1e-104
SCP_0105250	contig_000000F	HIT domain	HIT	PF01230	10	103	6.1e-25
SCP_0105290	contig_000000F	Calcineurin-like phosphoesterase	Metallophos	PF00149	226	510	5.7e-11
SCP_0105310	contig_000000F	Calcium-dependent channel, 7TM region, putative phosphate	RSN1_7TM	PF02714	761	1028	1.2e-07
SCP_0105330	contig_000000F	Sec1 family	Sec1	PF00995	63	691	4.6e-122
SCP_0105340	contig_000000F	Inhibitor of apoptosis-promoting Bax1	Bax1-I	PF01027	120	334	7.7e-36
SCP_0105350	contig_000000F	LisH	LisH	PF08513	10	36	2.7e-07
SCP_0105350	contig_000000F	WD domain, G-beta repeat	WD40	PF00400	488	526	7.9e-06
SCP_0105350	contig_000000F	WD domain, G-beta repeat	WD40	PF00400	209	242	0.0011
SCP_0105350	contig_000000F	WD domain, G-beta repeat	WD40	PF00400	310	340	6.4e-05
SCP_0105350	contig_000000F	WD domain, G-beta repeat	WD40	PF00400	444	484	0.037
SCP_0105350	contig_000000F	WD domain, G-beta repeat	WD40	PF00400	273	297	0.014
SCP_0105350	contig_000000F	WD domain, G-beta repeat	WD40	PF00400	396	428	0.00091
SCP_0105360	contig_000000F	WD domain, G-beta repeat	WD40	PF00400	509	547	0.048
SCP_0105360	contig_000000F	WD domain, G-beta repeat	WD40	PF00400	381	414	0.014
SCP_0105360	contig_000000F	WD domain, G-beta repeat	WD40	PF00400	423	460	0.01
SCP_0105380	contig_000000F	Calcineurin-like phosphoesterase	Metallophos	PF00149	232	514	6.3e-15
SCP_0105390	contig_000000F	Arginase family	Arginase	PF00491	76	376	3.2e-87
SCP_0105400	contig_000000F	SUR7/PalI family	SUR7	PF06687	11	187	1.6e-17
SCP_0105410	contig_000000F	Acetyltransferase (GNAT) domain	Acetyltransf_3	PF13302	29	214	2.1e-16
SCP_0105430	contig_000000F	Elongation Factor G, domain II	EFG_II	PF14492	486	549	8.5e-12
SCP_0105430	contig_000000F	Elongation factor Tu domain 2	GTP_EFTU_D2	PF03144	394	470	3.9e-13
SCP_0105430	contig_000000F	Elongation factor Tu GTP binding domain	GTP_EFTU	PF00009	18	343	8.4e-68
SCP_0105430	contig_000000F	Elongation factor G C-terminus	EFG_C	PF00679	724	810	8.8e-22
SCP_0105430	contig_000000F	Elongation factor G, domain IV	EFG_IV	PF03764	606	720	1.5e-33
SCP_0105440	contig_000000F	Phosphotransferase enzyme family	APH	PF01636	26	303	2e-14
SCP_0105450	contig_000000F	PAP2 superfamily	PAP2	PF01569	44	163	2.4e-14
SCP_0105470	contig_000000F	Utp11 protein	Utp11	PF03998	341	568	1.7e-59
SCP_0105480	contig_000000F	Hsp20/alpha crystallin family	HSP20	PF00011	53	148	2.2e-24
SCP_0105490	contig_000000F	Hsp20/alpha crystallin family	HSP20	PF00011	55	150	4.1e-25
SCP_0105500	contig_000000F	VHS domain	VHS	PF00790	15	145	2.4e-27
SCP_0105510	contig_000000F	Hsp20/alpha crystallin family	HSP20	PF00011	59	152	1.3e-24
SCP_0105520	contig_000000F	Seryl-tRNA synthetase N-terminal domain	Seryl_tRNA_N	PF02403	57	146	1.3e-10
SCP_0105520	contig_000000F	tRNA synthetase class II core domain (G, H, P, S and T)	tRNA-synt_2b	PF00587	285	427	1.2e-20
SCP_0105530	contig_000000F	ATPase family associated with various cellular activities (AAA)	AAA	PF00004	40	155	1.9e-11
SCP_0105530	contig_000000F	Replication factor C C-terminal domain	Rep_fac_C	PF08542	226	312	7.4e-27
SCP_0105540	contig_000000F	NUBPL iron-transfer P-loop NTPase	ParA	PF10609	16	249	3.9e-88
SCP_0105560	contig_000000F	RNA recognition motif. (a.k.a. RRM, RBD, or RNP domain)	RRM_1	PF00076	715	787	3.3e-08
SCP_0105570	contig_000000F	RNA polymerase Rpb6	RNA_pol_Rpb6	PF01192	96	149	1.1e-14
SCP_0105580	contig_000000F	Sir2 family	SIR2	PF02146	38	265	1.7e-31
SCP_0105600	contig_000000F	Ribonuclease T2 family	Ribonuclease_T2	PF00445	77	292	9.6e-41
SCP_0105620	contig_000000F	Myb DNA-binding like	Myb_DNA-bind_7	PF15963	434	514	9.4e-22
SCP_0105660	contig_000000F	SURF1 family	SURF1	PF02104	2	212	2.6e-44
SCP_0105670	contig_000000F	ANTH domain	ANTH	PF07651	69	324	1.8e-70
SCP_0105670	contig_000000F	I/LWEQ domain	I_LWEQ	PF01608	958	1106	1.9e-54
SCP_0105700	contig_000000F	Pre-mRNA splicing factor	CWC25	PF12542	65	155	1.5e-25
SCP_0105700	contig_000000F	N-terminal domain of CBF1 interacting co-repressor CIR	Cir_N	PF10197	11	47	1e-13
SCP_0105710	contig_000000F	Major Facilitator Superfamily	MFS_1	PF07690	65	470	8.1e-53
SCP_0105740	contig_000000F	HORMA domain	HORMA	PF02301	19	106	2.2e-08
SCP_0105750	contig_000000F	PX domain	PX	PF00787	62	174	4e-20
SCP_0105760	contig_000000F	Lung seven transmembrane receptor	Lung_7-TM_R	PF06814	160	465	7.2e-60
SCP_0105770	contig_000000F	RNA polymerase Rpb2, domain 3	RNA_pol_Rpb2_3	PF04565	489	552	3.2e-25
SCP_0105770	contig_000000F	RNA polymerase Rpb2, domain 2	RNA_pol_Rpb2_2	PF04561	225	415	2.6e-47
SCP_0105770	contig_000000F	RNA polymerase Rpb2, domain 5	RNA_pol_Rpb2_5	PF04567	679	749	4e-23
SCP_0105770	contig_000000F	RNA polymerase Rpb2, domain 6	RNA_pol_Rpb2_6	PF00562	756	1128	7.4e-127
SCP_0105770	contig_000000F	RNA polymerase Rpb2, domain 7	RNA_pol_Rpb2_7	PF04560	1130	1221	2.1e-32
SCP_0105770	contig_000000F	RNA polymerase Rpb2, domain 4	RNA_pol_Rpb2_4	PF04566	587	648	6.8e-26
SCP_0105770	contig_000000F	RNA polymerase beta subunit	RNA_pol_Rpb2_1	PF04563	47	463	3.1e-70
SCP_0105780	contig_000000F	Fructosamine kinase	Fructosamin_kin	PF03881	33	301	1.6e-63
SCP_0105790	contig_000000F	NADH:flavin oxidoreductase / NADH oxidase family	Oxidored_FMN	PF00724	40	390	4.6e-57
SCP_0105800	contig_000000F	Flavin-binding monooxygenase-like	FMO-like	PF00743	168	503	2.1e-19
SCP_0105810	contig_000000F	ABC1 family	ABC1	PF03109	293	375	4.5e-11
SCP_0105810	contig_000000F	ABC1 family	ABC1	PF03109	229	260	5.8e-07
SCP_0105830	contig_000000F	Glycosyl transferase family 8	Glyco_transf_8	PF01501	8	230	4.2e-22
SCP_0105920	contig_000000F	Integrase core domain	rve	PF00665	1437	1548	4e-13
SCP_0105920	contig_000000F	Reverse transcriptase (RNA-dependent DNA polymerase)	RVT_1	PF00078	900	1055	1.7e-20
SCP_0105920	contig_000000F	Chromo (CHRromatin Organisation MOdifier) domain	Chromo	PF00385	1732	1781	8.2e-15
SCP_0105920	contig_000000F	Retrotransposon gag protein	Retrotrans_gag	PF03732	312	407	6.4e-10
SCP_0106000	contig_000000F	Integrase core domain	rve	PF00665	1184	1295	3.3e-13
SCP_0106000	contig_000000F	Retrotransposon gag protein	Retrotrans_gag	PF03732	59	154	5.5e-10
SCP_0106000	contig_000000F	Chromo (CHRromatin Organisation MOdifier) domain	Chromo	PF00385	1479	1528	6.9e-15
SCP_0106000	contig_000000F	Reverse transcriptase (RNA-dependent DNA polymerase)	RVT_1	PF00078	647	802	1.4e-20
SCP_0106030	contig_000000F	gag-polypeptide of LTR copia-type	Retrotran_gag_3	PF14244	16	51	1.3e-09
SCP_0106060	contig_000000F	Reverse transcriptase (RNA-dependent DNA polymerase)	RVT_2	PF07727	263	503	6e-68
SCP_0106070	contig_000000F	gag-polypeptide of LTR copia-type	Retrotran_gag_2	PF14223	70	179	3.4e-24
SCP_0106070	contig_000000F	Reverse transcriptase (RNA-dependent DNA polymerase)	RVT_2	PF07727	952	1193	9.1e-70
SCP_0106070	contig_000000F	Integrase core domain	rve	PF00665	539	651	8.5e-19
SCP_0106090	contig_000000F	Homeobox domain	Homeobox	PF00046	136	192	1.8e-14
SCP_0106100	contig_000000F	Peptidase family M3	Peptidase_M3	PF01432	284	758	4.7e-128
SCP_0106120	contig_000000F	Eukaryotic family of unknown function (DUF1754)	DUF1754	PF08555	4	95	6.1e-13
SCP_0106130	contig_000000F	Eukaryotic integral membrane protein (DUF1751)	DUF1751	PF08551	52	151	7.4e-22
SCP_0106160	contig_000000F	SecE/Sec61-gamma subunits of protein translocation complex	SecE	PF00584	14	66	1.7e-13
SCP_0106170	contig_000000F	PPR repeat	PPR	PF01535	590	617	1
SCP_0106170	contig_000000F	PPR repeat	PPR	PF01535	555	577	0.28
SCP_0106180	contig_000000F	Glycine cleavage system P-protein	GDC-P	PF02347	51	485	1.1e-171
SCP_0106180	contig_000000F	Glycine cleavage system P-protein	GDC-P	PF02347	504	783	2.1e-06
SCP_0106190	contig_000000F	Domain of unknown function (DUF1741)	DUF1741	PF08427	412	584	1e-31
SCP_0106250	contig_000000F	SNF2 family N-terminal domain	SNF2_N	PF00176	892	1175	5.9e-59
SCP_0106250	contig_000000F	Helicase conserved C-terminal domain	Helicase_C	PF00271	1203	1312	3.3e-19
SCP_0106260	contig_000000F	Double-stranded RNA binding motif	dsrm	PF00035	261	318	3.6e-07
SCP_0106270	contig_000000F	SNF2 family N-terminal domain	SNF2_N	PF00176	436	937	1.8e-69
SCP_0106270	contig_000000F	Helicase conserved C-terminal domain	Helicase_C	PF00271	1172	1267	1.4e-13
SCP_0106280	contig_000000F	Putative threonine/serine exporter	ThrE	PF06738	210	452	9.7e-48
SCP_0106280	contig_000000F	Threonine/Serine exporter, ThrE	ThrE_2	PF12821	541	663	6.1e-07
SCP_0106290	contig_000000F	Methyltransferase domain	Methyltransf_25	PF13649	98	194	1.6e-14
SCP_0106300	contig_000000F	50S ribosome-binding GTPase	MMR_HSR1	PF01926	276	329	3.1e-14
SCP_0106320	contig_000000F	Heparinase II/III-like protein	Hepar_II_III	PF07940	912	1094	4.4e-06
SCP_0106320	contig_000000F	Thiolase, N-terminal domain	Thiolase_N	PF00108	28	282	5.6e-69
SCP_0106320	contig_000000F	Thiolase, C-terminal domain	Thiolase_C	PF02803	290	379	2.5e-29
SCP_0106330	contig_000000F	TatD related DNase	TatD_DNase	PF01026	17	327	2.8e-49
SCP_0106340	contig_000000F	Nucleotidyl transferase	NTP_transferase	PF00483	129	415	1.3e-41
SCP_0106350	contig_000000F	MYND finger	zf-MYND	PF01753	639	677	6.8e-09
SCP_0106360	contig_000000F	F-box-like	F-box-like	PF12937	140	187	6.9e-08
SCP_0106370	contig_000000F	Exocyst complex component Sec3	Sec3_C	PF09763	462	1141	2.7e-165
SCP_0106370	contig_000000F	Exocyst complex component SEC3 N-terminal PIP2 binding PH	Sec3-PIP2_bind	PF15277	45	125	1.5e-22
SCP_0106380	contig_000000F	RNA recognition motif. (a.k.a. RRM, RBD, or RNP domain)	RRM_1	PF00076	215	264	3.4e-14
SCP_0106380	contig_000000F	RNA recognition motif. (a.k.a. RRM, RBD, or RNP domain)	RRM_1	PF00076	133	188	1.2e-14
SCP_0106400	contig_000000F	Glycosyl transferase family 21	Glyco_transf_21	PF13506	109	305	1.9e-27
SCP_0106410	contig_000000F	Fungal Zn(2)-Cys(6) binuclear cluster domain	Zn_clus	PF00172	43	80	5e-07
SCP_0106420	contig_000000F	WD domain, G-beta repeat	WD40	PF00400	317	350	0.0048
SCP_0106420	contig_000000F	WD domain, G-beta repeat	WD40	PF00400	114	145	0.00085
SCP_0106420	contig_000000F	WD domain, G-beta repeat	WD40	PF00400	271	296	0.0091
SCP_0106430	contig_000000F	Homeobox domain	Homeobox	PF00046	36	89	6.3e-12
SCP_0106440	contig_000000F	F-box-like	F-box-like	PF12937	92	138	2.3e-06
SCP_0106450	contig_000000F	PB1 domain	PB1	PF00564	14	82	1.3e-08
SCP_0106460	contig_000000F	Aldo/keto reductase family	Aldo_ket_red	PF00248	16	298	3.9e-43
SCP_0106470	contig_000000F	Ketopantoate reductase PanE/ApbA C terminal	ApbA_C	PF08546	259	396	3.3e-30
SCP_0106470	contig_000000F	Ketopantoate reductase PanE/ApbA	ApbA	PF02558	6	192	2.1e-14
SCP_0106480	contig_000000F	Hemimethylated DNA-binding protein YccV like	YccV-like	PF08755	472	558	4.4e-11
SCP_0106480	contig_000000F	Transglutaminase-like superfamily	Transglut_core2	PF13369	210	374	7.1e-09
SCP_0106490	contig_000000F	GDP-fucose protein O-fucosyltransferase	O-FucT	PF10250	173	480	1.4e-10
SCP_0106500	contig_000000F	Triose-phosphate Transporter family	TPT	PF03151	16	306	6.7e-13
SCP_0106540	contig_000000F	Protein kinase domain	Pkinase	PF00069	1246	1511	3.2e-67
SCP_0106550	contig_000000F	LisH	LisH	PF08513	26	51	3.3e-09
SCP_0106550	contig_000000F	CTLH/CRA C-terminal to LisH motif domain	CLTH	PF10607	61	203	1.2e-34
SCP_0106560	contig_000000F	Rrp15p	Rrp15p	PF07890	79	224	4.3e-26
SCP_0106570	contig_000000F	DIL domain	DIL	PF01843	533	636	4.2e-27
SCP_0106570	contig_000000F	Ankyrin repeats (many copies)	Ank_4	PF13637	105	134	4.1e-05
SCP_0106580	contig_000000F	Rhomboid family	Rhomboid	PF01694	243	382	2.7e-33
SCP_0106620	contig_000000F	Cut8, nuclear proteasome tether protein	Cut8	PF08559	65	272	2.9e-13
SCP_0106630	contig_000000F	10 TM Acyl Transferase domain found in Cas1p	Cas1_AcylT	PF07779	54	127	5.6e-26
SCP_0106640	contig_000000F	10 TM Acyl Transferase domain found in Cas1p	Cas1_AcylT	PF07779	804	1246	9.5e-150
SCP_0106640	contig_000000F	Vta1 like	Vta1	PF04652	15	162	1e-45
SCP_0106650	contig_000000F	Enoyl-(Acyl carrier protein) reductase	adh_short_C2	PF13561	13	84	8.2e-09
SCP_0106670	contig_000000F	Arrestin (or S-antigen), C-terminal domain	Arrestin_C	PF02752	381	537	1e-07
SCP_0106680	contig_000000F	Acetyltransferase (GNAT) domain	Acetyltransf_10	PF13673	247	322	9e-09
SCP_0106700	contig_000000F	Anthranilate synthase component I, N terminal region	Anth_synt_I_N	PF04715	277	405	1.9e-13
SCP_0106700	contig_000000F	chorismate binding enzyme	Chorismate_bind	PF00425	458	753	1.4e-66
SCP_0106700	contig_000000F	Glutamine amidotransferase class-I	GATase	PF00117	10	203	2e-31
SCP_0106720	contig_000000F	Ubiquitin-conjugating enzyme	UQ_con	PF00179	27	160	2.1e-40
SCP_0106730	contig_000000F	RNA recognition motif. (a.k.a. RRM, RBD, or RNP domain)	RRM_1	PF00076	130	204	6.2e-07
SCP_0106740	contig_000000F	SNARE domain	SNARE	PF05739	290	342	3.9e-13
SCP_0106740	contig_000000F	Syntaxin-5 N-terminal, Sly1p-binding domain	Syntaxin-5_N	PF11416	1	20	3.9e-07
SCP_0106750	contig_000000F	NAD-dependent glycerol-3-phosphate dehydrogenase N-terminus	NAD_Gly3P_dh_N	PF01210	12	174	3.5e-31
SCP_0106750	contig_000000F	NAD-dependent glycerol-3-phosphate dehydrogenase C-terminus	NAD_Gly3P_dh_C	PF07479	195	334	3.6e-49
SCP_0106760	contig_000000F	RNA-binding, Nab2-type zinc finger	zf-CCCH_2	PF14608	170	188	4.1e-06
SCP_0106760	contig_000000F	RNA-binding, Nab2-type zinc finger	zf-CCCH_2	PF14608	405	423	2.7
SCP_0106760	contig_000000F	Ankyrin repeats (3 copies)	Ank_2	PF12796	3	63	7.1e-08
SCP_0106770	contig_000000F	Phosphoribosylglycinamide synthetase, C domain	GARS_C	PF02843	336	424	4.7e-27
SCP_0106770	contig_000000F	Phosphoribosylglycinamide synthetase, ATP-grasp (A) domain	GARS_A	PF01071	105	299	1.8e-77
SCP_0106770	contig_000000F	Phosphoribosylglycinamide synthetase, N domain	GARS_N	PF02844	4	104	2.9e-31
SCP_0106770	contig_000000F	AIR synthase related protein, C-terminal domain	AIRS_C	PF02769	606	772	5e-36
SCP_0106770	contig_000000F	AIR synthase related protein, N-terminal domain	AIRS	PF00586	495	594	2.9e-14
SCP_0106810	contig_000000F	Mitochondrial ribosomal protein S25	MRP-S25	PF13741	4	216	3.6e-54
SCP_0106820	contig_000000F	Cytochrome P450	p450	PF00067	32	459	6.7e-70
SCP_0106830	contig_000000F	PCI domain	PCI	PF01399	1247	1347	5.6e-16
SCP_0106850	contig_000000F	DNA replication and checkpoint protein	Drc1-Sld2	PF11719	4	101	1e-16
SCP_0106860	contig_000000F	Zinc-finger of C2H2 type	zf-met	PF12874	55	78	7.3e-06
SCP_0106860	contig_000000F	Pre-mRNA-splicing factor SF3a complex subunit 2 (Prp11)	SF3A2	PF16835	112	210	1.7e-36
SCP_0106870	contig_000000F	S1 RNA binding domain	S1	PF00575	988	1061	6.8e-13
SCP_0106870	contig_000000F	S1 RNA binding domain	S1	PF00575	897	967	7.3e-05
SCP_0106870	contig_000000F	S1 RNA binding domain	S1	PF00575	532	603	3.9e-06
SCP_0106880	contig_000000F	Kelch motif	Kelch_5	PF13854	272	309	8.1e-07
SCP_0106880	contig_000000F	Galactose oxidase, central domain	Kelch_3	PF13415	177	223	2.2e-05
SCP_0106880	contig_000000F	Galactose oxidase, central domain	Kelch_4	PF13418	380	430	2.7e-06
SCP_0106880	contig_000000F	Kelch motif	Kelch_6	PF13964	331	372	1.6e-07
SCP_0106900	contig_000000F	PGAP1-like protein	PGAP1	PF07819	331	376	6.6e-06
SCP_0106910	contig_000000F	Putative esterase	Esterase	PF00756	28	284	6.8e-42
SCP_0106930	contig_000000F	Protein kinase domain	Pkinase	PF00069	179	299	4.1e-29
SCP_0106930	contig_000000F	FHA domain	FHA	PF00498	67	134	1.5e-11
SCP_0106940	contig_000000F	50S ribosome-binding GTPase	MMR_HSR1	PF01926	383	436	2.9e-14
SCP_0106950	contig_000000F	Cellulase (glycosyl hydrolase family 5)	Cellulase	PF00150	55	299	4.3e-44
SCP_0106970	contig_000000F	Sec8 exocyst complex component specific domain	Sec8_exocyst	PF04048	245	382	5.2e-34
SCP_0106980	contig_000000F	Lipid-droplet associated hydrolase	LIDHydrolase	PF10230	47	297	7.1e-49
SCP_0106990	contig_000000F	Eukaryotic protein of unknown function (DUF866)	DUF866	PF05907	6	159	2.8e-57
SCP_0107000	contig_000000F	Mitochondrial ribosomal subunit protein	MRP-S28	PF10213	18	170	4.9e-29
SCP_0107010	contig_000000F	Helicase conserved C-terminal domain	Helicase_C	PF00271	501	550	3.4e-06
SCP_0107010	contig_000000F	DEAD/DEAH box helicase	DEAD	PF00270	86	305	1.2e-20
SCP_0107020	contig_000000F	Domain of unknown function (DUF4203)	DUF4203	PF13886	122	333	1.7e-50
SCP_0107040	contig_000000F	Beta-trefoil DNA-binding domain	BTD	PF09270	296	419	6.9e-26
SCP_0107040	contig_000000F	LAG1, DNA binding	LAG1-DNAbind	PF09271	220	292	1.5e-07
SCP_0107040	contig_000000F	LAG1, DNA binding	LAG1-DNAbind	PF09271	164	204	1.8e-16
SCP_0107050	contig_000000F	Pyruvate kinase, alpha/beta domain	PK_C	PF02887	392	513	2e-37
SCP_0107050	contig_000000F	Pyruvate kinase, barrel domain	PK	PF00224	32	372	3.6e-161
SCP_0107060	contig_000000F	Glycosyltransferase sugar-binding region containing DXD motif	Gly_transf_sug	PF04488	515	545	0.0001
SCP_0107070	contig_000000F	Ribulose-phosphate 3 epimerase family	Ribul_P_3_epim	PF00834	6	200	4.2e-60
SCP_0107090	contig_000000F	Cytochrome c oxidase subunit VIa	COX6A	PF02046	17	124	1.4e-26
SCP_0107100	contig_000000F	HEAT repeats	HEAT_2	PF13646	575	667	1.8e-13
SCP_0107100	contig_000000F	Proteasome/cyclosome repeat	PC_rep	PF01851	451	484	6.3e-05
SCP_0107110	contig_000000F	D-isomer specific 2-hydroxyacid dehydrogenase, catalytic domain	2-Hacid_dh	PF00389	40	318	1.1e-08
SCP_0107110	contig_000000F	D-isomer specific 2-hydroxyacid dehydrogenase, NAD binding domain	2-Hacid_dh_C	PF02826	117	292	1.5e-56
SCP_0107120	contig_000000F	Armadillo/beta-catenin-like repeat	Arm	PF00514	402	438	2.7e-05
SCP_0107120	contig_000000F	Armadillo/beta-catenin-like repeat	Arm	PF00514	355	394	3.5e-13
SCP_0107120	contig_000000F	Armadillo/beta-catenin-like repeat	Arm	PF00514	239	268	0.00014
SCP_0107120	contig_000000F	Armadillo/beta-catenin-like repeat	Arm	PF00514	186	227	3.3e-11
SCP_0107120	contig_000000F	Armadillo/beta-catenin-like repeat	Arm	PF00514	103	142	6.2e-11
SCP_0107120	contig_000000F	Armadillo/beta-catenin-like repeat	Arm	PF00514	145	183	4.5e-11
SCP_0107120	contig_000000F	Armadillo/beta-catenin-like repeat	Arm	PF00514	314	353	8.7e-13
SCP_0107120	contig_000000F	Armadillo/beta-catenin-like repeat	Arm	PF00514	271	310	1.1e-08
SCP_0107120	contig_000000F	Atypical Arm repeat	Arm_3	PF16186	455	500	1.1e-20
SCP_0107120	contig_000000F	Importin beta binding domain	IBB	PF01749	9	92	1.2e-24
SCP_0107130	contig_000000F	LSM domain	LSM	PF01423	10	77	1.2e-22
SCP_0107140	contig_000000F	Ribosomal protein S16	Ribosomal_S16	PF00886	10	71	1.2e-20
SCP_0107150	contig_000000F	Ankyrin repeats (many copies)	Ank_5	PF13857	164	217	1.7e-08
SCP_0107150	contig_000000F	Acyl CoA binding protein	ACBP	PF00887	9	89	1.8e-16
SCP_0107160	contig_000000F	CoA binding domain	CoA_binding	PF02629	36	129	1.1e-30
SCP_0107160	contig_000000F	CoA-ligase	Ligase_CoA	PF00549	182	307	8.5e-24
SCP_0107170	contig_000000F	Exportin 1-like protein	Xpo1	PF08389	100	245	4.7e-22
SCP_0107180	contig_000000F	Septin	Septin	PF00735	125	403	4.6e-123
SCP_0107190	contig_000000F	Nuclear protein Es2	Es2	PF09751	19	472	3.3e-88
SCP_0107200	contig_000000F	N-terminal domain of NEFA-interacting nuclear protein NIP30	Nefa_Nip30_N	PF10187	19	123	1.3e-31
SCP_0107230	contig_000000F	AMP-binding enzyme	AMP-binding	PF00501	35	328	8.1e-21
SCP_0107270	contig_000000F	Ribosome biogenesis protein SLX9	SLX9	PF15341	60	195	5.1e-21
SCP_0107280	contig_000000F	Solute carrier family 35	SLC35F	PF06027	156	343	0.0002
SCP_0107290	contig_000000F	AMP-binding enzyme	AMP-binding	PF00501	36	425	1.8e-24
SCP_0107300	contig_000000F	PPR repeat	PPR	PF01535	252	281	0.00035
SCP_0107300	contig_000000F	PPR repeat family	PPR_2	PF13041	712	759	5.1e-08
SCP_0107300	contig_000000F	Pentatricopeptide repeat domain	PPR_3	PF13812	394	438	0.0028
SCP_0107310	contig_000000F	Minimal binding motif of Hap4 for binding to Hap2/3/5	Hap4_Hap_bind	PF10297	20	36	1.1e-08
SCP_0107320	contig_000000F	Sugar (and other) transporter	Sugar_tr	PF00083	53	454	8.7e-49
SCP_0107330	contig_000000F	Mitochondrial inner-membrane-bound regulator	SLS	PF14611	183	385	6.7e-15
SCP_0107340	contig_000000F	Domain of unknown function (DUF3381)	DUF3381	PF11861	245	396	2.9e-45
SCP_0107340	contig_000000F	FtsJ-like methyltransferase	FtsJ	PF01728	25	201	7.1e-56
SCP_0107340	contig_000000F	Spb1 C-terminal domain	Spb1_C	PF07780	649	867	1.4e-82
SCP_0107350	contig_000000F	Histidine phosphatase superfamily (branch 2)	His_Phos_2	PF00328	2	127	3.7e-08
SCP_0107360	contig_000000F	Protein of unknown function (DUF423)	DUF423	PF04241	39	126	8.9e-22
SCP_0107390	contig_000000F	NRDE-2, necessary for RNA interference	NRDE-2	PF08424	275	578	2.1e-68
SCP_0107400	contig_000000F	Uncharacterised protein family (UPF0113)	UPF0113	PF03657	1	174	6.4e-09
SCP_0107410	contig_000000F	Secretory pathway protein Sec39	Sec39	PF08314	199	808	2.7e-81
SCP_0107430	contig_000000F	Cgr1 family	Cgr1	PF03879	36	122	7.3e-21
SCP_0107440	contig_000000F	Pep3/Vps18/deep orange family	Pep3_Vps18	PF05131	314	472	5.2e-52
SCP_0107450	contig_000000F	UreD urease accessory protein	UreD	PF01774	1	201	1.2e-50
SCP_0107450	contig_000000F	Major Facilitator Superfamily	MFS_1	PF07690	326	683	2.1e-30
SCP_0107460	contig_000000F	ATPase family associated with various cellular activities (AAA)	AAA	PF00004	340	472	4.2e-42
SCP_0107460	contig_000000F	FtsH Extracellular	FtsH_ext	PF06480	135	235	1e-12
SCP_0107460	contig_000000F	Peptidase family M41	Peptidase_M41	PF01434	541	743	9e-73
SCP_0107470	contig_000000F	Histidine phosphatase superfamily (branch 2)	His_Phos_2	PF00328	132	486	2.3e-41
SCP_0107480	contig_000000F	Protein phosphatase 2C	PP2C	PF00481	106	370	3.9e-33
SCP_0107490	contig_000000F	Gamma-glutamyltranspeptidase	G_glu_transpept	PF01019	45	571	1.4e-143
SCP_0107500	contig_000000F	Fungal specific transcription factor domain	Fungal_trans	PF04082	249	465	1.9e-06
SCP_0107500	contig_000000F	Fungal Zn(2)-Cys(6) binuclear cluster domain	Zn_clus	PF00172	29	53	2.2e-06
SCP_0107510	contig_000000F	Snf7	Snf7	PF03357	16	181	1.4e-35
SCP_0107520	contig_000000F	Cyclophilin type peptidyl-prolyl cis-trans isomerase/CLD	Pro_isomerase	PF00160	269	422	4.6e-44
SCP_0107530	contig_000000F	PPR repeat family	PPR_2	PF13041	396	443	2.1e-10
SCP_0107530	contig_000000F	PPR repeat family	PPR_2	PF13041	509	557	4.6e-08
SCP_0107530	contig_000000F	PPR repeat	PPR	PF01535	365	394	0.13
SCP_0107550	contig_000000F	Sugar (and other) transporter	Sugar_tr	PF00083	23	462	5.4e-107
SCP_0107560	contig_000000F	NUDE protein, C-terminal conserved region	NUDE_C	PF04880	171	260	1.2e-08
SCP_0107570	contig_000000F	e3 binding domain	E3_binding	PF02817	167	202	5.7e-14
SCP_0107570	contig_000000F	Biotin-requiring enzyme	Biotin_lipoyl	PF00364	25	98	3.6e-19
SCP_0107570	contig_000000F	2-oxoacid dehydrogenases acyltransferase (catalytic domain)	2-oxoacid_dh	PF00198	236	466	8.8e-82
SCP_0107590	contig_000000F	Peptidase S24-like	Peptidase_S24	PF00717	32	90	7.9e-07
SCP_0107600	contig_000000F	PAXNEB protein	PAXNEB	PF05625	17	362	2.1e-57
SCP_0107630	contig_000000F	Predicted AdoMet-dependent methyltransferase	AdoMet_MTase	PF07757	213	342	3.7e-32
SCP_0107640	contig_000000F	Eisosome component PIL1	Pil1	PF13805	43	271	7.5e-44
SCP_0107650	contig_000000F	Eukaryotic initiation factor 4E	IF4E	PF01652	77	285	2.2e-50
SCP_0107660	contig_000000F	Male sterility protein	NAD_binding_4	PF07993	641	881	4e-32
SCP_0107660	contig_000000F	AMP-binding enzyme	AMP-binding	PF00501	26	376	8.1e-28
SCP_0107710	contig_000000F	Survival motor neuron protein (SMN)	SMN	PF06003	54	171	3.7e-10
SCP_0107740	contig_000000F	RIO1 family	RIO1	PF01163	107	279	8.9e-49
SCP_0107740	contig_000000F	Rio2, N-terminal	Rio2_N	PF09202	8	90	1.3e-33
SCP_0107750	contig_000000F	ESSS subunit of NADH:ubiquinone oxidoreductase (complex I)	ESSS	PF10183	27	102	9.5e-13
SCP_0107760	contig_000000F	Glycine cleavage H-protein	GCV_H	PF01597	39	158	1.7e-39
SCP_0107770	contig_000000F	Elongation factor Tu GTP binding domain	GTP_EFTU	PF00009	68	257	3.9e-57
SCP_0107770	contig_000000F	Elongation factor Tu domain 2	GTP_EFTU_D2	PF03144	285	353	8.3e-16
SCP_0107770	contig_000000F	Elongation factor Tu C-terminal domain	GTP_EFTU_D3	PF03143	358	457	2.1e-26
SCP_0107780	contig_000000F	Peroxisomal membrane anchor protein (Pex14p) conserved region	Pex14_N	PF04695	6	118	1.9e-20
SCP_0107790	contig_000000F	GRIP domain	GRIP	PF01465	920	960	1.9e-16
SCP_0107820	contig_000000F	Phosphatidylinositol N-acetylglucosaminyltransferase	GPI2	PF06432	9	286	2.9e-83
SCP_0107840	contig_000000F	Anaphase-promoting complex subunit 4 WD40 domain	ANAPC4_WD40	PF12894	24	109	3e-08
SCP_0107840	contig_000000F	Anaphase-promoting complex, cyclosome, subunit 4	ANAPC4	PF12896	299	500	2.4e-45
SCP_0107850	contig_000000F	Helicase conserved C-terminal domain	Helicase_C	PF00271	433	537	6.6e-27
SCP_0107850	contig_000000F	DEAD/DEAH box helicase	DEAD	PF00270	219	391	2.3e-45
SCP_0107860	contig_000000F	RasGEF domain	RasGEF	PF00617	864	1045	2e-36
SCP_0107860	contig_000000F	RasGEF N-terminal motif	RasGEF_N	PF00618	616	699	3e-07
SCP_0107880	contig_000000F	Lipase (class 3)	Lipase_3	PF01764	131	277	1.4e-21
SCP_0107890	contig_000000F	Major Facilitator Superfamily	MFS_1	PF07690	49	422	1.3e-18
SCP_0107900	contig_000000F	Ribosomal L15	Ribosomal_L15e	PF00827	2	189	1.1e-91
SCP_0107910	contig_000000F	Glycosyl hydrolases family 16	Glyco_hydro_16	PF00722	118	203	1.2e-05
SCP_0107920	contig_000000F	Survival protein SurE	SurE	PF01975	8	231	8.5e-47
SCP_0107930	contig_000000F	Uncharacterised protein family (UPF0160)	UPF0160	PF03690	22	341	9e-135
SCP_0107960	contig_000000F	SAD/SRA domain	SAD_SRA	PF02182	629	788	3.8e-49
SCP_0107980	contig_000000F	Mpp10 protein	Mpp10	PF04006	98	745	3.7e-109
SCP_0107990	contig_000000F	Amidase	Amidase	PF01425	78	544	6.7e-104
SCP_0108000	contig_000000F	SNF2 family N-terminal domain	SNF2_N	PF00176	782	1074	1.7e-68
SCP_0108000	contig_000000F	DNA-binding domain	DBINO	PF13892	498	629	1.5e-50
SCP_0108000	contig_000000F	Helicase conserved C-terminal domain	Helicase_C	PF00271	1354	1466	1e-14
SCP_0108010	contig_000000F	Fumarase C C-terminus	FumaraseC_C	PF10415	440	492	4.4e-19
SCP_0108010	contig_000000F	Lyase	Lyase_1	PF00206	43	374	1.4e-118
SCP_0108020	contig_000000F	Peroxisomal biogenesis factor 11 (PEX11)	PEX11	PF05648	16	243	3.5e-52
SCP_0108030	contig_000000F	Cytochrome c oxidase biogenesis protein Cmc1 like	Cmc1	PF08583	15	77	5.3e-15
SCP_0108040	contig_000000F	Radical SAM superfamily	Radical_SAM	PF04055	135	294	1.2e-12
SCP_0108040	contig_000000F	N-terminal domain of lipoyl synthase of Radical_SAM family	LIAS_N	PF16881	24	104	5.5e-26
SCP_0108050	contig_000000F	Ribosomal protein S28e	Ribosomal_S28e	PF01200	8	68	1.4e-31
SCP_0108060	contig_000000F	Glycosyl transferase family 8	Glyco_transf_8	PF01501	10	263	1.1e-15
SCP_0108070	contig_000000F	Glycoprotease family	Peptidase_M22	PF00814	45	331	2.4e-82
SCP_0108080	contig_000000F	Alanine dehydrogenase/PNT, N-terminal domain	AlaDh_PNT_N	PF05222	7	141	1.5e-27
SCP_0108130	contig_000000F	Chromo (CHRromatin Organisation MOdifier) domain	Chromo	PF00385	667	716	3.9e-15
SCP_0108130	contig_000000F	Integrase core domain	rve	PF00665	372	483	4.2e-13
SCP_0108140	contig_000000F	Reverse transcriptase (RNA-dependent DNA polymerase)	RVT_1	PF00078	280	439	7.8e-24
SCP_0108150	contig_000000F	Retrotransposon gag protein	Retrotrans_gag	PF03732	59	154	1.6e-10
SCP_0108190	contig_000000F	Integrase core domain	rve	PF00665	1282	1393	1.3e-12
SCP_0108190	contig_000000F	Chromo (CHRromatin Organisation MOdifier) domain	Chromo	PF00385	1577	1626	4.9e-14
SCP_0108190	contig_000000F	Reverse transcriptase (RNA-dependent DNA polymerase)	RVT_1	PF00078	885	1009	9.3e-16
SCP_0108190	contig_000000F	Domain of unknown function (DUF4939)	DUF4939	PF16297	245	332	1.7e-08
SCP_0108220	contig_000000F	N-terminal cysteine-rich region of Transmembrane protein 135	TMEM135_C_rich	PF15982	366	490	7.2e-07
SCP_0108230	contig_000000F	Integral peroxisomal membrane peroxin	Pex24p	PF06398	71	221	1.5e-10
SCP_0108240	contig_000000F	HSCB C-terminal oligomerisation domain	HSCB_C	PF07743	90	158	9.6e-16
SCP_0108250	contig_000000F	DEAD/DEAH box helicase	DEAD	PF00270	391	550	6.4e-07
SCP_0108250	contig_000000F	Double-stranded RNA binding motif	dsrm	PF00035	78	147	7.7e-05
SCP_0108250	contig_000000F	Double-stranded RNA binding motif	dsrm	PF00035	186	253	6.6e-05
SCP_0108250	contig_000000F	Helicase associated domain (HA2)	HA2	PF04408	856	945	1.5e-18
SCP_0108250	contig_000000F	Helicase conserved C-terminal domain	Helicase_C	PF00271	661	790	5.9e-14
SCP_0108260	contig_000000F	Glycosyl hydrolase family 12	Glyco_hydro_12	PF01670	32	242	3.6e-40
SCP_0108270	contig_000000F	Adaptin N terminal region	Adaptin_N	PF01602	24	577	6e-127
SCP_0108270	contig_000000F	Adaptin C-terminal domain	Alpha_adaptinC2	PF02883	701	796	7.3e-15
SCP_0108270	contig_000000F	Alpha adaptin AP2, C-terminal domain	Alpha_adaptin_C	PF02296	811	923	5.6e-39
SCP_0108280	contig_000000F	C2 domain	C2	PF00168	181	297	1.2e-09
SCP_0108280	contig_000000F	GTPase-activator protein for Ras-like GTPase	RasGAP	PF00616	448	552	1.5e-19
SCP_0108280	contig_000000F	GTPase-activator protein for Ras-like GTPase	RasGAP	PF00616	376	438	4.8e-07
SCP_0108300	contig_000000F	GNS1/SUR4 family	ELO	PF01151	30	271	2.8e-63
SCP_0108320	contig_000000F	N-terminal region of Chorein or VPS13	Chorein_N	PF12624	12	121	7.8e-30
SCP_0108320	contig_000000F	Repeating coiled region of VPS13	VPS13_mid_rpt	PF16910	595	830	4.9e-97
SCP_0108320	contig_000000F	Vacuolar sorting-associated protein 13, N-terminal	VPS13	PF16908	146	374	4.6e-77
SCP_0108320	contig_000000F	Vacuolar-sorting-associated 13 protein C-terminal	VPS13_C	PF16909	2732	2906	2.5e-65
SCP_0108320	contig_000000F	Autophagy-related protein C terminal domain	ATG_C	PF09333	2913	2993	3.6e-08
SCP_0108320	contig_000000F	SHR-binding domain of vacuolar-sorting associated protein 13	SHR-BD	PF06650	2193	2473	9.6e-66
SCP_0108330	contig_000000F	DENN (AEX-3) domain	DENN	PF02141	525	726	2.8e-16
SCP_0108350	contig_000000F	Magnesium transporter NIPA	Mg_trans_NIPA	PF05653	18	171	1e-07
SCP_0108350	contig_000000F	Magnesium transporter NIPA	Mg_trans_NIPA	PF05653	248	380	1.9e-12
SCP_0108370	contig_000000F	ATPase family associated with various cellular activities (AAA)	AAA	PF00004	220	353	3e-12
SCP_0108370	contig_000000F	AAA domain (Cdc48 subfamily)	AAA_2	PF07724	619	783	5.2e-47
SCP_0108370	contig_000000F	Clp amino terminal domain, pathogenicity island component	Clp_N	PF02861	112	162	7.8e-13
SCP_0108370	contig_000000F	Clp amino terminal domain, pathogenicity island component	Clp_N	PF02861	18	43	4.1
SCP_0108370	contig_000000F	C-terminal, D2-small domain, of ClpB protein	ClpB_D2-small	PF10431	789	869	1.6e-22
SCP_0108380	contig_000000F	Zinc-finger domain	zf-CHCC	PF10276	94	130	6.2e-17
SCP_0108390	contig_000000F	Protein kinase domain	Pkinase	PF00069	126	425	8.8e-52
SCP_0108400	contig_000000F	N-terminal domain of ribose phosphate pyrophosphokinase	Pribosyltran_N	PF13793	7	123	1.3e-42
SCP_0108400	contig_000000F	Phosphoribosyl synthetase-associated domain	Pribosyl_synth	PF14572	187	296	1.4e-32
SCP_0108410	contig_000000F	Dcp2, box A domain	DCP2	PF05026	31	114	1.7e-31
SCP_0108410	contig_000000F	NUDIX domain	NUDIX	PF00293	120	230	6.7e-13
SCP_0108420	contig_000000F	Tetratricopeptide repeat	TPR_12	PF13424	30	93	2.6e-11
SCP_0108440	contig_000000F	Conserved region of Rad21 / Rec8 like protein	Rad21_Rec8	PF04824	695	727	1e-09
SCP_0108440	contig_000000F	N terminus of Rad21 / Rec8 like protein	Rad21_Rec8_N	PF04825	1	99	3.6e-25
SCP_0108450	contig_000000F	NUDIX domain	NUDIX	PF00293	62	208	4.2e-23
SCP_0108500	contig_000000F	Uncharacterised protein family (UPF0041)	MPC	PF03650	14	113	2.2e-35
SCP_0108510	contig_000000F	ATP dependent DNA ligase C terminal region	DNA_ligase_A_C	PF04679	716	825	3.5e-26
SCP_0108510	contig_000000F	DNA ligase N terminus	DNA_ligase_A_N	PF04675	236	416	7.8e-45
SCP_0108510	contig_000000F	ATP dependent DNA ligase domain	DNA_ligase_A_M	PF01068	486	691	2e-65
SCP_0108520	contig_000000F	Dihydrofolate reductase	DHFR_1	PF00186	4	166	1.6e-25
SCP_0108530	contig_000000F	Ribosomal protein L36	Ribosomal_L36	PF00444	46	83	2.5e-22
SCP_0108550	contig_000000F	Calcineurin-like phosphoesterase	Metallophos	PF00149	217	408	1.4e-36
SCP_0108550	contig_000000F	Serine-threonine protein phosphatase N-terminal domain	STPPase_N	PF16891	167	215	5.3e-17
SCP_0108560	contig_000000F	Ribosomal protein S17	Ribosomal_S17	PF00366	117	184	1.8e-26
SCP_0108560	contig_000000F	Ribosomal_S17 N-terminal	Ribosomal_S17_N	PF16205	49	115	1.8e-31
SCP_0108570	contig_000000F	RTA1 like protein	RTA1	PF04479	59	277	2.5e-57
SCP_0108580	contig_000000F	SGS domain	SGS	PF05002	111	197	2e-33
SCP_0108580	contig_000000F	CS domain	CS	PF04969	5	76	9.9e-11
SCP_0108590	contig_000000F	Glutathione S-transferase, C-terminal domain	GST_C_2	PF13410	237	291	1.7e-06
SCP_0108590	contig_000000F	Glutathione S-transferase, N-terminal domain	GST_N_3	PF13417	14	103	1.3e-11
SCP_0108650	contig_000000F	Isochorismatase family	Isochorismatase	PF00857	96	283	4.2e-25
SCP_0108660	contig_000000F	Ras family	Ras	PF00071	22	182	1.8e-54
SCP_0108670	contig_000000F	Alanine racemase, N-terminal domain	Ala_racemase_N	PF01168	49	249	8.1e-12
SCP_0108670	contig_000000F	Putative serine dehydratase domain	D-ser_dehydrat	PF14031	325	429	8.9e-25
SCP_0108680	contig_000000F	alpha/beta hydrolase fold	Abhydrolase_3	PF07859	116	329	8.8e-60
SCP_0108690	contig_000000F	linker between RRM2 and RRM3 domains in RBM39 protein	RBM39linker	PF15519	494	556	5.2e-13
SCP_0108690	contig_000000F	RNA recognition motif. (a.k.a. RRM, RBD, or RNP domain)	RRM_1	PF00076	571	615	4.8e-06
SCP_0108690	contig_000000F	RNA recognition motif. (a.k.a. RRM, RBD, or RNP domain)	RRM_1	PF00076	405	475	2.1e-20
SCP_0108690	contig_000000F	RNA recognition motif. (a.k.a. RRM, RBD, or RNP domain)	RRM_1	PF00076	300	371	1.5e-07
SCP_0108700	contig_000000F	Acetohydroxy acid isomeroreductase, catalytic domain	IlvC	PF01450	191	336	1.8e-23
SCP_0108700	contig_000000F	Acetohydroxy acid isomeroreductase, NADPH-binding domain	IlvN	PF07991	17	183	8.8e-46
SCP_0108710	contig_000000F	Enoyl-(Acyl carrier protein) reductase	adh_short_C2	PF13561	14	256	1.3e-55
SCP_0108730	contig_000000F	Peroxisomal membrane protein (Pex16)	Pex16	PF08610	7	357	1.1e-112
SCP_0108750	contig_000000F	CorA-like Mg2+ transporter protein	CorA	PF01544	273	437	6.5e-12
SCP_0108750	contig_000000F	CorA-like Mg2+ transporter protein	CorA	PF01544	529	682	1.5e-07
SCP_0108760	contig_000000F	rRNA biogenesis protein RRP36	RRP36	PF06102	199	378	7.4e-40
SCP_0108770	contig_000000F	NADPH-dependent FMN reductase	FMN_red	PF03358	3	164	1.2e-23
SCP_0108780	contig_000000F	Uncharacterized alpha/beta hydrolase domain (DUF2235)	DUF2235	PF09994	29	309	2.6e-75
SCP_0108800	contig_000000F	Soluble NSF attachment protein, SNAP	SNAP	PF14938	7	283	1.7e-105
SCP_0108810	contig_000000F	Phosphoglucomutase/phosphomannomutase, C-terminal domain	PGM_PMM_IV	PF00408	480	531	1.5e-09
SCP_0108810	contig_000000F	Phosphoglucomutase/phosphomannomutase, alpha/beta/alpha domain I	PGM_PMM_I	PF02878	114	176	8.7e-06
SCP_0108810	contig_000000F	Phosphoglucomutase/phosphomannomutase, alpha/beta/alpha domain I	PGM_PMM_I	PF02878	61	100	1.5e-06
SCP_0108820	contig_000000F	Glutamine amidotransferases class-II	GATase_4	PF13230	17	283	2.8e-18
SCP_0108830	contig_000000F	ICE2	ICE2	PF08426	29	210	1.5e-19
SCP_0108830	contig_000000F	ICE2	ICE2	PF08426	225	344	1.5e-11
SCP_0108840	contig_000000F	MoaE protein	MoaE	PF02391	23	146	7.1e-39
SCP_0108850	contig_000000F	Indigoidine synthase A like protein	Indigoidine_A	PF04227	1	269	1.1e-113
SCP_0108850	contig_000000F	pfkB family carbohydrate kinase	PfkB	PF00294	313	529	4.4e-16
SCP_0108860	contig_000000F	Helicase conserved C-terminal domain	Helicase_C	PF00271	278	378	3.2e-15
SCP_0108860	contig_000000F	Type III restriction enzyme, res subunit	ResIII	PF04851	27	200	4.3e-21
SCP_0108870	contig_000000F	Mitochondrial carrier protein	Mito_carr	PF00153	114	207	1e-23
SCP_0108870	contig_000000F	Mitochondrial carrier protein	Mito_carr	PF00153	216	304	2.9e-15
SCP_0108870	contig_000000F	Mitochondrial carrier protein	Mito_carr	PF00153	11	106	1.5e-22
SCP_0108880	contig_000000F	PINIT domain	PINIT	PF14324	154	306	1.4e-40
SCP_0108880	contig_000000F	MIZ/SP-RING zinc finger	zf-MIZ	PF02891	349	397	1.1e-18
SCP_0108890	contig_000000F	CS domain	CS	PF04969	32	106	5.2e-18
SCP_0108900	contig_000000F	NUC153 domain	NUC153	PF08159	625	653	1.8e-11
SCP_0108920	contig_000000F	WD domain, G-beta repeat	WD40	PF00400	138	175	6.6e-05
SCP_0108920	contig_000000F	WD domain, G-beta repeat	WD40	PF00400	227	257	8.6e-05
SCP_0108930	contig_000000F	Tim17/Tim22/Tim23/Pmp24 family	Tim17	PF02466	27	125	5.6e-07
SCP_0108940	contig_000000F	BRCT domain, a BRCA1 C-terminus domain	BRCT_2	PF16589	390	478	6.9e-12
SCP_0108950	contig_000000F	Helicase conserved C-terminal domain	Helicase_C	PF00271	911	972	6e-07
SCP_0108950	contig_000000F	HIRAN domain	HIRAN	PF08797	193	276	3.1e-20
SCP_0108950	contig_000000F	Zinc finger, C3HC4 type (RING finger)	zf-C3HC4_2	PF13923	831	868	1.9e-08
SCP_0108950	contig_000000F	SNF2 family N-terminal domain	SNF2_N	PF00176	433	785	1.3e-62
SCP_0108950	contig_000000F	Poly(ADP-ribose) polymerase and DNA-Ligase Zn-finger region	zf-PARP	PF00645	8	88	5.7e-14
SCP_0108960	contig_000000F	Ribosomal protein S9/S16	Ribosomal_S9	PF00380	11	143	3.3e-32
SCP_0108970	contig_000000F	Ribosomal protein L4/L1 family	Ribosomal_L4	PF00573	92	280	7.6e-61
SCP_0108980	contig_000000F	Helix-hairpin-helix domain	HHH_5	PF14520	31	79	7.1e-09
SCP_0108980	contig_000000F	Rad51	Rad51	PF08423	84	337	3.9e-123
SCP_0108990	contig_000000F	D-isomer specific 2-hydroxyacid dehydrogenase, catalytic domain	2-Hacid_dh	PF00389	61	379	4.2e-30
SCP_0108990	contig_000000F	D-isomer specific 2-hydroxyacid dehydrogenase, NAD binding domain	2-Hacid_dh_C	PF02826	164	347	1.4e-50
SCP_0109000	contig_000000F	Glutamine amidotransferase class-I	GATase	PF00117	5	194	1.1e-20
SCP_0109000	contig_000000F	Histidine biosynthesis protein	His_biosynth	PF00977	398	549	2.6e-26
SCP_0109000	contig_000000F	Histidine biosynthesis protein	His_biosynth	PF00977	234	385	1.2e-13
SCP_0109010	contig_000000F	Pal1 cell morphology protein	Pal1	PF08316	151	191	3.6e-14
SCP_0109020	contig_000000F	Cobalamin-independent synthase, Catalytic domain	Meth_synt_2	PF01717	69	444	3.5e-12
SCP_0109030	contig_000000F	Ribosomal protein L13e	Ribosomal_L13e	PF01294	8	184	7e-74
SCP_0109040	contig_000000F	Cytochrome b5-like Heme/Steroid binding domain	Cyt-b5	PF00173	22	80	1.4e-08
SCP_0109040	contig_000000F	Fatty acid desaturase	FA_desaturase	PF00487	211	483	2.1e-23
SCP_0109070	contig_000000F	WD domain, G-beta repeat	WD40	PF00400	563	597	3.5e-07
SCP_0109070	contig_000000F	WD domain, G-beta repeat	WD40	PF00400	604	639	1.5e-07
SCP_0109070	contig_000000F	WD domain, G-beta repeat	WD40	PF00400	688	723	9.4e-07
SCP_0109070	contig_000000F	WD domain, G-beta repeat	WD40	PF00400	643	681	1.7e-07
SCP_0109070	contig_000000F	WD domain, G-beta repeat	WD40	PF00400	512	555	0.016
SCP_0109070	contig_000000F	WD40 associated region in TFIID subunit, NTD2 domain	TFIID_NTD2	PF04494	139	252	7.3e-30
SCP_0109080	contig_000000F	RecQ zinc-binding	RecQ_Zn_bind	PF16124	534	583	1.1e-07
SCP_0109080	contig_000000F	Helicase conserved C-terminal domain	Helicase_C	PF00271	235	341	5.2e-14
SCP_0109080	contig_000000F	DEAD/DEAH box helicase	DEAD	PF00270	37	196	2.9e-15
SCP_0109090	contig_000000F	Ferric reductase like transmembrane component	Ferric_reduct	PF01794	75	192	9.8e-18
SCP_0109090	contig_000000F	FAD-binding domain	FAD_binding_8	PF08022	254	381	3.2e-22
SCP_0109090	contig_000000F	Ferric reductase NAD binding domain	NAD_binding_6	PF08030	389	547	1.9e-24
SCP_0109100	contig_000000F	HORMA domain	HORMA	PF02301	18	197	2.1e-16
SCP_0109110	contig_000000F	Ribonuclease III domain	Ribonuclease_3	PF00636	49	150	5.6e-12
SCP_0109120	contig_000000F	Non-repetitive/WGA-negative nucleoporin C-terminal	Nucleoporin_C	PF03177	801	1152	6.3e-37
SCP_0109120	contig_000000F	Nup133 N terminal like	Nucleoporin_N	PF08801	92	567	8e-54
SCP_0109130	contig_000000F	RING-variant domain	RINGv	PF12906	46	97	7.1e-12
SCP_0109140	contig_000000F	Rap1 Myb domain	Myb_DNA-bind_2	PF08914	238	292	1e-07
SCP_0109150	contig_000000F	Mitochondrial carrier protein	Mito_carr	PF00153	15	95	5.1e-11
SCP_0109150	contig_000000F	Mitochondrial carrier protein	Mito_carr	PF00153	204	289	5.5e-14
SCP_0109150	contig_000000F	Mitochondrial carrier protein	Mito_carr	PF00153	112	190	7.5e-08
SCP_0109160	contig_000000F	Ima1 N-terminal domain	Ima1_N	PF09779	11	140	1.2e-32
SCP_0109170	contig_000000F	Small nuclear RNA activating complex (SNAPc), subunit SNAP43	SNAPc_SNAP43	PF09808	30	122	2.2e-08
SCP_0109180	contig_000000F	Beta-glucan synthesis-associated protein (SKN1)	SKN1	PF03935	90	610	9.4e-189
SCP_0109220	contig_000000F	Transposase family tnp2	Transposase_21	PF02992	289	402	7.5e-12
SCP_0109250	contig_000000F	Reverse transcriptase (RNA-dependent DNA polymerase)	RVT_1	PF00078	742	898	3.5e-20
SCP_0109260	contig_000000F	Beta-glucan synthesis-associated protein (SKN1)	SKN1	PF03935	90	610	2.3e-190
SCP_0109280	contig_000000F	Ubiquitin-conjugating enzyme	UQ_con	PF00179	683	815	2.7e-19
SCP_0109290	contig_000000F	Catalase	Catalase	PF00199	40	427	1.4e-173
SCP_0109290	contig_000000F	Catalase-related immune-responsive	Catalase-rel	PF06628	458	518	1e-17
SCP_0109290	contig_000000F	DJ-1/PfpI family	DJ-1_PfpI	PF01965	555	682	3.4e-11
SCP_0109300	contig_000000F	Zinc finger, C2H2 type	zf-C2H2	PF00096	307	332	0.0089
SCP_0109300	contig_000000F	Zinc finger, C2H2 type	zf-C2H2	PF00096	277	299	3.5e-06
SCP_0109310	contig_000000F	MED6 mediator sub complex component	Med6	PF04934	19	148	5.7e-43
SCP_0109320	contig_000000F	Clathrin adaptor complex small chain	Clat_adaptor_s	PF01217	1	148	1.3e-43
SCP_0109330	contig_000000F	Aldo/keto reductase family	Aldo_ket_red	PF00248	30	334	8.7e-65
SCP_0109500	contig_000000F	Retrotransposon gag protein	Retrotrans_gag	PF03732	59	154	1.7e-11
SCP_0109520	contig_000000F	Reverse transcriptase (RNA-dependent DNA polymerase)	RVT_1	PF00078	325	448	8.4e-15
SCP_0109530	contig_000000F	Integrase core domain	rve	PF00665	381	492	1.7e-13
SCP_0109600	contig_000000F	Reverse transcriptase (RNA-dependent DNA polymerase)	RVT_2	PF07727	400	511	4.2e-20
SCP_0109600	contig_000000F	Reverse transcriptase (RNA-dependent DNA polymerase)	RVT_2	PF07727	301	396	4.2e-28
SCP_0109610	contig_000000F	GAG-pre-integrase domain	gag_pre-integrs	PF13976	12	70	2.3e-14
SCP_0109620	contig_000000F	gag-polypeptide of LTR copia-type	Retrotran_gag_2	PF14223	39	130	2.6e-17
SCP_0109630	contig_000000F	Glycosyl hydrolases family 18	Glyco_hydro_18	PF00704	34	285	9.6e-23
SCP_0109640	contig_000000F	Protein kinase domain	Pkinase	PF00069	40	325	3.4e-64
SCP_0109650	contig_000000F	DnaJ central domain	DnaJ_CXXCXGXG	PF00684	135	198	1.4e-10
SCP_0109650	contig_000000F	DnaJ C terminal domain	DnaJ_C	PF01556	109	325	1.6e-36
SCP_0109660	contig_000000F	Major Facilitator Superfamily	MFS_1	PF07690	94	505	2e-37
SCP_0109670	contig_000000F	Choline/ethanolamine kinase	Choline_kinase	PF01633	135	365	2.8e-48
SCP_0109680	contig_000000F	Zinc finger C-x8-C-x5-C-x3-H type (and similar)	zf-CCCH	PF00642	467	493	8.3e-11
SCP_0109680	contig_000000F	Zinc finger C-x8-C-x5-C-x3-H type (and similar)	zf-CCCH	PF00642	505	529	1.3e-07
SCP_0109700	contig_000000F	Domain of unknown function (DUF3437)	DUF3437	PF11919	1839	1924	1.3e-29
SCP_0109700	contig_000000F	Proteasome-substrate-size regulator, mid region	BLM10_mid	PF16507	375	909	5.7e-195
SCP_0109710	contig_000000F	Chalcone isomerase like	Chalcone_2	PF16035	153	277	3.8e-17
SCP_0109710	contig_000000F	Chalcone isomerase like	Chalcone_2	PF16035	106	134	1.4e-08
SCP_0109720	contig_000000F	TIM21	TIM21	PF08294	48	169	3.6e-20
SCP_0109730	contig_000000F	ATP synthase (F/14-kDa) subunit	ATP-synt_F	PF01990	12	112	4.2e-32
SCP_0109740	contig_000000F	Caspase domain	Peptidase_C14	PF00656	188	475	5.1e-62
SCP_0109750	contig_000000F	SGT1 protein	SGT1	PF07093	4	487	2e-97
SCP_0109780	contig_000000F	Sugar (and other) transporter	Sugar_tr	PF00083	181	270	4.6e-12
SCP_0109780	contig_000000F	Sugar (and other) transporter	Sugar_tr	PF00083	2	129	2.4e-18
SCP_0109810	contig_000000F	Zinc finger, C3HC4 type (RING finger)	zf-C3HC4_2	PF13923	233	271	2.8e-07
SCP_0109830	contig_000000F	Translin family	Translin	PF01997	32	234	3.9e-75
SCP_0109850	contig_000000F	Proteasome-substrate-size regulator, mid region	BLM10_mid	PF16507	438	971	2.6e-184
SCP_0109850	contig_000000F	Domain of unknown function (DUF3437)	DUF3437	PF11919	1911	1998	2e-30
SCP_0109880	contig_000000F	CoA-ligase	Ligase_CoA	PF00549	292	411	5.9e-26
SCP_0109880	contig_000000F	ATP-grasp domain	ATP-grasp_2	PF08442	25	232	1.3e-70
SCP_0109890	contig_000000F	DinB superfamily	DinB_2	PF12867	41	168	2.5e-08
SCP_0109900	contig_000000F	Histone deacetylase domain	Hist_deacetyl	PF00850	33	318	3.1e-83
SCP_0109910	contig_000000F	XPA protein C-terminus	XPA_C	PF05181	179	229	4.6e-24
SCP_0109920	contig_000000F	Thioesterase-like superfamily	4HBT_3	PF13622	3	265	1.1e-53
SCP_0109930	contig_000000F	Ribosomal protein S27	Ribosomal_S27e	PF01667	28	82	1.7e-28
SCP_0109940	contig_000000F	BTG family	BTG	PF07742	15	118	2.3e-16
SCP_0109960	contig_000000F	Biotin and Thiamin Synthesis associated domain	BATS	PF06968	240	331	4e-22
SCP_0109960	contig_000000F	Radical SAM superfamily	Radical_SAM	PF04055	68	222	1.3e-15
SCP_0109970	contig_000000F	Breast carcinoma amplified sequence 2 (BCAS2)	BCAS2	PF05700	13	213	4.5e-67
SCP_0109980	contig_000000F	Respiratory-chain NADH dehydrogenase, 30 Kd subunit	Complex1_30kDa	PF00329	94	213	1.1e-43
SCP_0109990	contig_000000F	Family of unknown function (DUF5427)	DUF5427	PF10310	4	373	9.6e-58
SCP_0110000	contig_000000F	Chromo (CHRromatin Organisation MOdifier) domain	Chromo	PF00385	21	73	5.8e-09
SCP_0110010	contig_000000F	Tim17/Tim22/Tim23/Pmp24 family	Tim17	PF02466	16	123	2.9e-11
SCP_0110030	contig_000000F	Ras family	Ras	PF00071	4	51	3.8e-12
SCP_0110030	contig_000000F	Ras family	Ras	PF00071	53	96	8.4e-08
SCP_0110050	contig_000000F	Yippee zinc-binding/DNA-binding /Mis18, centromere assembly	Yippee-Mis18	PF03226	15	106	1.2e-15
SCP_0110070	contig_000000F	Ulp1 protease family, C-terminal catalytic domain	Peptidase_C48	PF02902	406	586	1e-35
SCP_0110100	contig_000000F	Sgf11 (transcriptional regulation protein)	Sgf11	PF08209	85	115	9.9e-12
SCP_0110110	contig_000000F	CBS domain	CBS	PF00571	112	156	3.3e-05
SCP_0110110	contig_000000F	CBS domain	CBS	PF00571	286	343	0.00083
SCP_0110110	contig_000000F	CBS domain	CBS	PF00571	171	222	2.7e-08
SCP_0110110	contig_000000F	CBS domain	CBS	PF00571	359	403	6.3e-06
SCP_0110110	contig_000000F	PB1 domain	PB1	PF00564	530	622	3e-08
SCP_0110130	contig_000000F	Uncharacterised protein family (UPF0121)	UPF0121	PF03661	4	233	4.3e-40
SCP_0110140	contig_000000F	Domain of unknown function (DUF4217)	DUF4217	PF13959	403	463	5.9e-18
SCP_0110140	contig_000000F	Helicase conserved C-terminal domain	Helicase_C	PF00271	259	363	4.4e-23
SCP_0110140	contig_000000F	DEAD/DEAH box helicase	DEAD	PF00270	45	216	9.3e-47
SCP_0110150	contig_000000F	Peptidyl-tRNA hydrolase PTH2	PTH2	PF01981	82	196	7.5e-46
SCP_0110160	contig_000000F	Mpv17 / PMP22 family	Mpv17_PMP22	PF04117	130	191	1.6e-22
SCP_0110180	contig_000000F	Tim10/DDP family zinc finger	zf-Tim10_DDP	PF02953	1	61	4.7e-21
SCP_0110190	contig_000000F	4F5 protein family	4F5	PF04419	1	34	5.5e-08
SCP_0110190	contig_000000F	Zinc-binding	zf-met2	PF12907	37	71	4.1e-16
SCP_0110200	contig_000000F	Beta-eliminating lyase	Beta_elim_lyase	PF01212	36	314	4.9e-75
SCP_0110210	contig_000000F	Urb2/Npa2 family	Urb2	PF10441	1216	1444	1.3e-41
SCP_0110230	contig_000000F	RWD domain	RWD	PF05773	17	152	5.7e-15
SCP_0110230	contig_000000F	IBR domain, a half RING-finger domain	IBR	PF01485	385	434	1.2e-07
SCP_0110230	contig_000000F	IBR domain, a half RING-finger domain	IBR	PF01485	275	344	3e-11
SCP_0110240	contig_000000F	KH domain	KH_1	PF00013	611	671	1e-09
SCP_0110240	contig_000000F	KH domain	KH_1	PF00013	222	299	3.8e-05
SCP_0110240	contig_000000F	KH domain	KH_1	PF00013	460	519	5.3e-06
SCP_0110240	contig_000000F	KH domain	KH_1	PF00013	526	573	3.1e-08
SCP_0110250	contig_000000F	V-ATPase subunit C	V-ATPase_C	PF03223	8	377	3.3e-123
SCP_0110260	contig_000000F	Rhodanese-like domain	Rhodanese	PF00581	29	136	1.2e-08
SCP_0110280	contig_000000F	Ctr copper transporter family	Ctr	PF04145	44	192	1.3e-26
SCP_0110290	contig_000000F	Rhodanese-like domain	Rhodanese	PF00581	81	172	5.9e-13
SCP_0110300	contig_000000F	Frataxin-like domain	Frataxin_Cyay	PF01491	61	166	1.2e-40
SCP_0110320	contig_000000F	WD domain, G-beta repeat	WD40	PF00400	117	150	0.0014
SCP_0110320	contig_000000F	WD domain, G-beta repeat	WD40	PF00400	220	252	0.00046
SCP_0110330	contig_000000F	Bromodomain	Bromodomain	PF00439	434	520	5.1e-22
SCP_0110330	contig_000000F	Bromodomain	Bromodomain	PF00439	241	328	5.3e-16
SCP_0110330	contig_000000F	Bromodomain extra-terminal - transcription regulation	BET	PF17035	632	693	4.4e-18
SCP_0110340	contig_000000F	Zinc-finger of C2H2 type	zf-met	PF12874	186	207	0.00018
SCP_0110340	contig_000000F	G-patch domain	G-patch	PF01585	89	130	1.7e-08
SCP_0110360	contig_000000F	Helicase conserved C-terminal domain	Helicase_C	PF00271	382	488	6.8e-21
SCP_0110360	contig_000000F	Type III restriction enzyme, res subunit	ResIII	PF04851	35	178	6.6e-21
SCP_0110370	contig_000000F	PWI domain	PWI	PF01480	10	75	4.8e-08
SCP_0110370	contig_000000F	Zinc finger C-x8-C-x5-C-x3-H type (and similar)	zf-CCCH	PF00642	216	239	1.2e-05
SCP_0110410	contig_000000F	IBR domain, a half RING-finger domain	IBR	PF01485	251	305	3e-08
SCP_0110410	contig_000000F	IBR domain, a half RING-finger domain	IBR	PF01485	318	362	2.3e-05
SCP_0110420	contig_000000F	IBR domain, a half RING-finger domain	IBR	PF01485	290	344	4.9e-07
SCP_0110440	contig_000000F	PXA domain	PXA	PF02194	11	68	1.1e-12
SCP_0110450	contig_000000F	Glucosamine-6-phosphate isomerases/6-phosphogluconolactonase	Glucosamine_iso	PF01182	17	239	1.9e-73
SCP_0110490	contig_000000F	Cupin	Cupin_1	PF00190	232	336	1e-19
SCP_0110490	contig_000000F	Cupin	Cupin_1	PF00190	60	190	2.6e-19
SCP_0110520	contig_000000F	Acetyltransferase (GNAT) domain	Acetyltransf_10	PF13673	148	208	1.8e-05
SCP_0110530	contig_000000F	Alpha galactosidase A	Melibiase_2	PF16499	140	299	1.5e-20
SCP_0110530	contig_000000F	Alpha galactosidase A	Melibiase_2	PF16499	30	127	3.6e-26
SCP_0110540	contig_000000F	MYND finger	zf-MYND	PF01753	302	338	9.1e-07
SCP_0110550	contig_000000F	Amino-transferase class IV	Aminotran_4	PF01063	115	374	1.3e-26
SCP_0110550	contig_000000F	Trypsin-like peptidase domain	Trypsin_2	PF13365	616	799	5.4e-09
SCP_0110560	contig_000000F	6-phosphogluconate dehydrogenase, C-terminal domain	6PGD	PF00393	181	477	6e-125
SCP_0110560	contig_000000F	NAD binding domain of 6-phosphogluconate dehydrogenase	NAD_binding_2	PF03446	7	171	6e-51
SCP_0110570	contig_000000F	Asparagine synthase	Asn_synthase	PF00733	512	609	3.4e-08
SCP_0110570	contig_000000F	Glutamine amidotransferase domain	GATase_7	PF13537	86	176	1.9e-06
SCP_0110580	contig_000000F	SPFH domain / Band 7 family	Band_7	PF01145	27	215	1.7e-24
SCP_0110590	contig_000000F	RNA recognition motif. (a.k.a. RRM, RBD, or RNP domain)	RRM_1	PF00076	108	178	2.4e-19
SCP_0110590	contig_000000F	RNA recognition motif. (a.k.a. RRM, RBD, or RNP domain)	RRM_1	PF00076	17	88	6.2e-16
SCP_0110590	contig_000000F	RNA recognition motif. (a.k.a. RRM, RBD, or RNP domain)	RRM_1	PF00076	234	298	1.9e-14
SCP_0110630	contig_000000F	Autophagy protein 16 (ATG16)	ATG16	PF08614	11	204	4e-53
SCP_0110640	contig_000000F	Ras family	Ras	PF00071	7	173	8.1e-58
SCP_0110650	contig_000000F	Pleckstrin homology domain	PH_8	PF15409	27	111	1.7e-17
SCP_0110650	contig_000000F	Oxysterol-binding protein	Oxysterol_BP	PF01237	381	713	1e-110
SCP_0110660	contig_000000F	Aconitase family (aconitate hydratase)	Aconitase	PF00330	68	509	3.1e-155
SCP_0110660	contig_000000F	Aconitase C-terminal domain	Aconitase_C	PF00694	600	731	1.1e-32
SCP_0110670	contig_000000F	MutS domain II	MutS_II	PF05188	291	350	5.6e-09
SCP_0110670	contig_000000F	MutS domain III	MutS_III	PF05192	445	784	1e-39
SCP_0110670	contig_000000F	MutS domain V	MutS_V	PF00488	838	1032	4.2e-68
SCP_0110670	contig_000000F	MutS domain I	MutS_I	PF01624	169	269	9.2e-22
SCP_0110680	contig_000000F	Septin	Septin	PF00735	14	291	5.1e-108
SCP_0110720	contig_000000F	alpha/beta hydrolase fold	Abhydrolase_1	PF00561	555	680	3.8e-06
SCP_0110740	contig_000000F	Transmembrane amino acid transporter protein	Aa_trans	PF01490	42	431	7.6e-31
SCP_0110750	contig_000000F	Acyltransferase C-terminus	Acyltransf_C	PF16076	341	382	4.6e-06
SCP_0110750	contig_000000F	Acyltransferase	Acyltransferase	PF01553	123	276	2.2e-19
SCP_0110760	contig_000000F	Tim10/DDP family zinc finger	zf-Tim10_DDP	PF02953	16	77	1.4e-23
SCP_0110780	contig_000000F	TPR repeat	TPR_11	PF13414	542	583	1.5e-06
SCP_0110780	contig_000000F	Glycosyl transferase family 41	Glyco_transf_41	PF13844	1070	1228	7.4e-48
SCP_0110780	contig_000000F	Glycosyl transferase family 41	Glyco_transf_41	PF13844	834	966	7.6e-42
SCP_0110790	contig_000000F	Transaldolase/Fructose-6-phosphate aldolase	TAL_FSA	PF00923	31	277	1.1e-41
SCP_0110800	contig_000000F	Aldose 1-epimerase	Aldose_epim	PF01263	8	289	6.6e-31
SCP_0110820	contig_000000F	HEAT repeats	HEAT_2	PF13646	363	464	2.3e-11
SCP_0110860	contig_000000F	Ribosomal protein S24e	Ribosomal_S24e	PF01282	27	100	8.6e-33
SCP_0110870	contig_000000F	Actin	Actin	PF00022	11	375	2.7e-128
SCP_0110890	contig_000000F	Mediator complex subunit 24 N-terminal	Med24_N	PF11277	153	374	1.8e-06
SCP_0110890	contig_000000F	Mediator complex subunit Med5	Med5	PF08689	483	696	1.7e-10
SCP_0110900	contig_000000F	Cation efflux family	Cation_efflux	PF01545	7	350	7.4e-50
SCP_0110910	contig_000000F	JAB1/Mov34/MPN/PAD-1 ubiquitin protease	JAB	PF01398	49	155	5.9e-15
SCP_0110920	contig_000000F	Lytic transglycolase	DPBB_1	PF03330	190	284	6.5e-08
SCP_0110930	contig_000000F	Rix1 complex component involved in 60S ribosome maturation	Ipi1_N	PF12333	140	246	1e-20
SCP_0110940	contig_000000F	Cellulase (glycosyl hydrolase family 5)	Cellulase	PF00150	42	377	2.2e-17
SCP_0110960	contig_000000F	Exonuclease	RNase_T	PF00929	12	97	1.3e-05
SCP_0110970	contig_000000F	ML domain	E1_DerP2_DerF2	PF02221	40	161	1.5e-21
SCP_0111010	contig_000000F	Alcohol dehydrogenase GroES-like domain	ADH_N	PF08240	46	133	6.2e-05
SCP_0111010	contig_000000F	Zinc-binding dehydrogenase	ADH_zinc_N	PF00107	163	291	2.1e-13
SCP_0111020	contig_000000F	Ribosomal protein L17	Ribosomal_L17	PF01196	1	63	4.5e-16
SCP_0111030	contig_000000F	Phosphopantetheine attachment site	PP-binding	PF00550	47	113	1.5e-13
SCP_0111040	contig_000000F	Ribosomal protein L13	Ribosomal_L13	PF00572	17	119	4.3e-10
SCP_0111050	contig_000000F	KH domain	KH_1	PF00013	236	300	2.2e-16
SCP_0111050	contig_000000F	KH domain	KH_1	PF00013	112	174	9.7e-13
SCP_0111050	contig_000000F	KH domain	KH_1	PF00013	28	88	3.4e-10
SCP_0111060	contig_000000F	RNA polymerase Rpc34 subunit	RNA_pol_Rpc34	PF05158	81	184	2.4e-09
SCP_0111070	contig_000000F	Nuclear fragile X mental retardation-interacting protein 1 (NUFIP1)	NUFIP1	PF10453	176	227	6.7e-18
SCP_0111080	contig_000000F	Peptidase M16 inactive domain	Peptidase_M16_C	PF05193	263	457	8.4e-10
SCP_0111080	contig_000000F	Insulinase (Peptidase family M16)	Peptidase_M16	PF00675	123	202	5.1e-08
SCP_0111100	contig_000000F	Cytochrome P450	p450	PF00067	55	510	1e-60
SCP_0111110	contig_000000F	Zinc knuckle	zf-CCHC	PF00098	258	274	0.00018
SCP_0111110	contig_000000F	Zinc finger C-x8-C-x5-C-x3-H type (and similar)	zf-CCCH	PF00642	128	146	0.00014
SCP_0111110	contig_000000F	Zinc finger C-x8-C-x5-C-x3-H type (and similar)	zf-CCCH	PF00642	96	115	2.2e-05
SCP_0111110	contig_000000F	Zinc finger C-x8-C-x5-C-x3-H type (and similar)	zf-CCCH	PF00642	149	171	8.2e-05
SCP_0111120	contig_000000F	Fungal Zn(2)-Cys(6) binuclear cluster domain	Zn_clus	PF00172	17	41	1.4e-06
SCP_0111120	contig_000000F	Fungal specific transcription factor domain	Fungal_trans	PF04082	210	369	3.4e-09
SCP_0111130	contig_000000F	Uncharacterised protein family UPF0047	UPF0047	PF01894	19	135	6.8e-38
SCP_0111150	contig_000000F	RhoGEF domain	RhoGEF	PF00621	73	259	3.6e-15
SCP_0111160	contig_000000F	Endonuclease/Exonuclease/phosphatase family	Exo_endo_phos	PF03372	60	428	6.2e-18
SCP_0111170	contig_000000F	Ras family	Ras	PF00071	5	177	2.2e-54
SCP_0111180	contig_000000F	Histidine phosphatase superfamily (branch 1)	His_Phos_1	PF00300	8	228	5.5e-32
SCP_0111230	contig_000000F	Mitochondrial carrier protein	Mito_carr	PF00153	165	254	3e-14
SCP_0111230	contig_000000F	Mpv17 / PMP22 family	Mpv17_PMP22	PF04117	498	552	1.5e-09
SCP_0111240	contig_000000F	ER-Golgi trafficking TRAPP I complex 85 kDa subunit	TRAPPC-Trs85	PF12739	169	579	6e-36
SCP_0111280	contig_000000F	LCCL domain	LCCL	PF03815	149	265	6.8e-15
SCP_0111290	contig_000000F	F-box-like	F-box-like	PF12937	11	47	4.1e-08
SCP_0111300	contig_000000F	NAT, N-acetyltransferase, of N-acetylglutamate synthase	NAT	PF04768	413	520	4.9e-19
SCP_0111300	contig_000000F	NAT, N-acetyltransferase, of N-acetylglutamate synthase	NAT	PF04768	546	579	3.6e-12
SCP_0111320	contig_000000F	Mitochondrial carrier protein	Mito_carr	PF00153	291	379	1.5e-18
SCP_0111320	contig_000000F	Mitochondrial carrier protein	Mito_carr	PF00153	189	281	1.6e-21
SCP_0111320	contig_000000F	Mitochondrial carrier protein	Mito_carr	PF00153	94	178	5.7e-22
SCP_0111330	contig_000000F	Fasciclin domain	Fasciclin	PF02469	500	633	2.3e-14
SCP_0111330	contig_000000F	Fasciclin domain	Fasciclin	PF02469	45	205	5.1e-11
SCP_0111330	contig_000000F	Fasciclin domain	Fasciclin	PF02469	230	333	1.4e-13
SCP_0111330	contig_000000F	Fasciclin domain	Fasciclin	PF02469	649	728	1.9e-06
SCP_0111330	contig_000000F	Fasciclin domain	Fasciclin	PF02469	349	486	1.2e-13
SCP_0111340	contig_000000F	RAVE protein 1 C terminal	Rav1p_C	PF12234	608	1245	2.1e-202
SCP_0111350	contig_000000F	GDP dissociation inhibitor	GDI	PF00996	1	444	1e-218
SCP_0111370	contig_000000F	Low molecular weight phosphotyrosine protein phosphatase	LMWPc	PF01451	5	144	2.7e-37
SCP_0111380	contig_000000F	Aldehyde dehydrogenase family	Aldedh	PF00171	63	524	2.1e-128
SCP_0111390	contig_000000F	SH3-binding, glutamic acid-rich protein	SH3BGR	PF04908	5	94	6.5e-10
SCP_0111400	contig_000000F	Putative adipose-regulatory protein (Seipin)	Seipin	PF06775	85	249	1.2e-21
SCP_0111440	contig_000000F	Glutathione S-transferase, N-terminal domain	GST_N_3	PF13417	6	83	3e-08
SCP_0111450	contig_000000F	Oxidoreductase FAD-binding domain	FAD_binding_6	PF00970	115	212	2.7e-32
SCP_0111450	contig_000000F	Oxidoreductase NAD-binding domain	NAD_binding_1	PF00175	222	329	1.3e-30
SCP_0111460	contig_000000F	Dual specificity phosphatase, catalytic domain	DSPc	PF00782	214	321	6.1e-17
SCP_0111470	contig_000000F	Eukaryotic protein of unknown function (DUF846)	DUF846	PF05832	71	207	4.5e-53
SCP_0111510	contig_000000F	RhoGEF domain	RhoGEF	PF00621	1017	1277	1.1e-42
SCP_0111520	contig_000000F	Mitochondrial carrier protein	Mito_carr	PF00153	242	332	7.4e-19
SCP_0111520	contig_000000F	Mitochondrial carrier protein	Mito_carr	PF00153	4	135	2.7e-17
SCP_0111520	contig_000000F	Mitochondrial carrier protein	Mito_carr	PF00153	146	234	1.8e-14
SCP_0111530	contig_000000F	PX domain	PX	PF00787	386	492	3.9e-16
SCP_0111530	contig_000000F	CBS domain	CBS	PF00571	141	196	0.0001
SCP_0111530	contig_000000F	CBS domain	CBS	PF00571	308	362	4.5e-09
SCP_0111540	contig_000000F	SPRY domain	SPRY	PF00622	211	327	1.2e-20
SCP_0111560	contig_000000F	tRNA synthetases class II (D, K and N)	tRNA-synt_2	PF00152	222	543	1.7e-80
SCP_0111560	contig_000000F	OB-fold nucleic acid binding domain	tRNA_anti-codon	PF01336	100	187	3.1e-07
SCP_0111570	contig_000000F	Aminotransferase class I and II	Aminotran_1_2	PF00155	50	415	7.7e-90
SCP_0111590	contig_000000F	Elongator subunit Iki1	Elong_Iki1	PF10483	3	327	4.4e-11
SCP_0111600	contig_000000F	alpha/beta hydrolase fold	Abhydrolase_1	PF00561	57	164	3.4e-14
SCP_0111620	contig_000000F	Dienelactone hydrolase family	DLH	PF01738	35	255	9.6e-21
SCP_0111630	contig_000000F	Elongation factor Tu GTP binding domain	GTP_EFTU	PF00009	5	232	1.9e-54
SCP_0111630	contig_000000F	Elongation factor Tu C-terminal domain	GTP_EFTU_D3	PF03143	332	439	4.9e-41
SCP_0111630	contig_000000F	Elongation factor Tu domain 2	GTP_EFTU_D2	PF03144	258	323	6.4e-15
SCP_0111640	contig_000000F	Protein kinase domain	Pkinase	PF00069	406	631	9.9e-37
SCP_0111650	contig_000000F	Ribosomal protein L32	Ribosomal_L32e	PF01655	11	118	2.5e-50
SCP_0111660	contig_000000F	Memo-like protein	Memo	PF01875	6	322	1.2e-70
SCP_0111670	contig_000000F	Histidine phosphatase superfamily (branch 1)	His_Phos_1	PF00300	8	215	5.1e-22
SCP_0111680	contig_000000F	Hyaluronan / mRNA binding family	HABP4_PAI-RBP1	PF04774	117	245	3.3e-11
SCP_0111690	contig_000000F	PHD-finger	PHD	PF00628	914	962	5.2e-10
SCP_0111700	contig_000000F	LSM domain	LSM	PF01423	13	78	1.3e-17
SCP_0111720	contig_000000F	ETC complex I subunit conserved region	ETC_C1_NDUFA5	PF04716	21	87	1.7e-25
SCP_0111730	contig_000000F	Ribosomal L32p protein family	Ribosomal_L32p	PF01783	60	106	3.8e-17
SCP_0111740	contig_000000F	Thiolase, C-terminal domain	Thiolase_C	PF02803	288	406	3.7e-40
SCP_0111740	contig_000000F	Thiolase, N-terminal domain	Thiolase_N	PF00108	35	278	5.6e-63
SCP_0111750	contig_000000F	KH domain	KH_2	PF07650	20	92	3.9e-11
SCP_0111750	contig_000000F	Ribosomal protein S3, C-terminal domain	Ribosomal_S3_C	PF00189	106	188	8.6e-24
SCP_0111770	contig_000000F	Helicase associated domain (HA2)	HA2	PF04408	1126	1213	5e-15
SCP_0111770	contig_000000F	Helicase conserved C-terminal domain	Helicase_C	PF00271	939	1058	5.7e-14
SCP_0111770	contig_000000F	Oligonucleotide/oligosaccharide-binding (OB)-fold	OB_NTP_bind	PF07717	1305	1384	2.1e-11
SCP_0111780	contig_000000F	Ribosomal L22e protein family	Ribosomal_L22e	PF01776	48	154	1.6e-47
SCP_0111790	contig_000000F	tRNA pseudouridylate synthase B C-terminal domain	TruB_C_2	PF16198	212	278	2.9e-23
SCP_0111790	contig_000000F	TruB family pseudouridylate synthase (N terminal domain)	TruB_N	PF01509	95	211	2e-19
SCP_0111790	contig_000000F	DKCLD (NUC011) domain	DKCLD	PF08068	34	91	9.8e-32
SCP_0111790	contig_000000F	PUA domain	PUA	PF01472	282	354	1.2e-20
SCP_0111810	contig_000000F	Protein kinase domain	Pkinase	PF00069	18	313	2.6e-63
SCP_0111830	contig_000000F	FMN-dependent dehydrogenase	FMN_dh	PF01070	125	481	4.9e-110
SCP_0111830	contig_000000F	Cytochrome b5-like Heme/Steroid binding domain	Cyt-b5	PF00173	6	78	9e-22
SCP_0111840	contig_000000F	Formyl transferase	Formyl_trans_N	PF00551	11	217	3.5e-36
SCP_0111850	contig_000000F	DnaJ domain	DnaJ	PF00226	6	73	1e-18
SCP_0111890	contig_000000F	RNA polymerase Rpb8	RNA_pol_Rpb8	PF03870	11	154	5.9e-47
SCP_0111900	contig_000000F	Tubulin-tyrosine ligase family	TTL	PF03133	76	291	8.9e-27
SCP_0111900	contig_000000F	Tubulin-tyrosine ligase family	TTL	PF03133	348	467	1.9e-12
SCP_0111910	contig_000000F	Maintenance of mitochondrial morphology protein 1	MMM1	PF10296	78	270	1.7e-24
SCP_0111910	contig_000000F	Maintenance of mitochondrial morphology protein 1	MMM1	PF10296	12	50	1.7e-05
SCP_0111940	contig_000000F	Protein kinase domain	Pkinase	PF00069	3	235	2.2e-51
SCP_0111950	contig_000000F	Rap1 Myb domain	Myb_DNA-bind_2	PF08914	198	264	4.8e-09
SCP_0111970	contig_000000F	Reverse transcriptase (RNA-dependent DNA polymerase)	RVT_1	PF00078	882	1115	7e-07
SCP_0112010	contig_000000F	FAD linked oxidases, C-terminal domain	FAD-oxidase_C	PF02913	251	504	2.3e-59
SCP_0112010	contig_000000F	FAD binding domain	FAD_binding_4	PF01565	78	211	2.1e-33
SCP_0112020	contig_000000F	ARID/BRIGHT DNA binding domain	ARID	PF01388	93	213	2.5e-16
SCP_0112020	contig_000000F	SWI/SNF-like complex subunit BAF250/Osa	BAF250_C	PF12031	591	787	5e-08
SCP_0112030	contig_000000F	Eukaryotic protein of unknown function (DUF1764)	DUF1764	PF08576	69	155	2.1e-21
SCP_0112070	contig_000000F	Ras family	Ras	PF00071	16	212	1.8e-55
SCP_0112080	contig_000000F	Alginate lyase	Alginate_lyase	PF05426	257	526	1.5e-48
SCP_0112090	contig_000000F	Major Facilitator Superfamily	MFS_1	PF07690	72	431	2e-32
SCP_0112100	contig_000000F	Zinc finger, C2H2 type	zf-C2H2	PF00096	75	99	0.019
SCP_0112100	contig_000000F	Zinc finger, C2H2 type	zf-C2H2	PF00096	475	494	0.0033
SCP_0112100	contig_000000F	Zinc finger, C2H2 type	zf-C2H2	PF00096	198	222	0.002
SCP_0112100	contig_000000F	Zinc finger, C2H2 type	zf-C2H2	PF00096	326	349	0.0079
SCP_0112110	contig_000000F	GYF domain	GYF	PF02213	1103	1145	2.4e-12
SCP_0112120	contig_000000F	Cyclin, N-terminal domain	Cyclin_N	PF00134	85	170	8.1e-11
SCP_0112120	contig_000000F	Cyclin C-terminal domain	Cyclin_C_2	PF16899	175	253	2.7e-15
SCP_0112140	contig_000000F	PAPA-1-like conserved region	PAPA-1	PF04795	211	287	6.7e-20
SCP_0112170	contig_000000F	AAA domain	AAA_18	PF13238	10	131	8.7e-30
SCP_0112190	contig_000000F	Sin-like protein conserved region	Sin_N	PF04801	4	267	2.7e-25
SCP_0112210	contig_000000F	Cation transport ATPase (P-type)	Cation_ATPase	PF13246	484	593	4.8e-16
SCP_0112210	contig_000000F	haloacid dehalogenase-like hydrolase	Hydrolase	PF00702	768	813	2e-07
SCP_0112210	contig_000000F	Cation transporter/ATPase, N-terminus	Cation_ATPase_N	PF00690	95	162	3.7e-11
SCP_0112210	contig_000000F	Cation transporting ATPase, C-terminus	Cation_ATPase_C	PF00689	882	1075	5.1e-39
SCP_0112210	contig_000000F	E1-E2 ATPase	E1-E2_ATPase	PF00122	213	407	4.6e-39
SCP_0112300	contig_000000F	hAT family C-terminal dimerisation region	Dimer_Tnp_hAT	PF05699	66	135	3.5e-14
SCP_0112370	contig_000000F	Retrotransposon gag protein	Retrotrans_gag	PF03732	59	154	5.7e-10
SCP_0112380	contig_000000F	Integrase core domain	rve	PF00665	817	928	2.6e-12
SCP_0112380	contig_000000F	Reverse transcriptase (RNA-dependent DNA polymerase)	RVT_1	PF00078	280	439	5.8e-23
SCP_0112380	contig_000000F	Chromo (CHRromatin Organisation MOdifier) domain	Chromo	PF00385	1112	1161	5e-15
SCP_0112580	contig_000000F	Sin-like protein conserved region	Sin_N	PF04801	64	297	4.9e-17
SCP_0112610	contig_000000F	Cation transport ATPase (P-type)	Cation_ATPase	PF13246	484	593	4.8e-16
SCP_0112610	contig_000000F	E1-E2 ATPase	E1-E2_ATPase	PF00122	213	407	2e-38
SCP_0112610	contig_000000F	Cation transporter/ATPase, N-terminus	Cation_ATPase_N	PF00690	95	162	3.7e-11
SCP_0112610	contig_000000F	Cation transporting ATPase, C-terminus	Cation_ATPase_C	PF00689	882	1075	7.4e-38
SCP_0112610	contig_000000F	haloacid dehalogenase-like hydrolase	Hydrolase	PF00702	768	813	2e-07
SCP_0112620	contig_000000F	LIM domain	LIM	PF00412	214	270	4.1e-06
SCP_0112640	contig_000000F	Pleckstrin homology domain	PH_9	PF15410	803	920	9.5e-12
SCP_0112640	contig_000000F	Sec7 domain	Sec7	PF01369	511	643	9.1e-32
SCP_0112660	contig_000000F	Pescadillo N-terminus	Pescadillo_N	PF06732	6	271	9.5e-121
SCP_0112660	contig_000000F	BRCT domain, a BRCA1 C-terminus domain	BRCT_2	PF16589	360	459	6.8e-09
SCP_0112670	contig_000000F	LSM domain	LSM	PF01423	39	106	1.7e-17
SCP_0112680	contig_000000F	RNA dependent RNA polymerase	RdRP	PF05183	411	1001	8.9e-176
SCP_0112700	contig_000000F	Cyclin, C-terminal domain	Cyclin_C	PF02984	210	302	5.7e-06
SCP_0112700	contig_000000F	Cyclin, N-terminal domain	Cyclin_N	PF00134	79	207	7.8e-37
SCP_0112710	contig_000000F	Oxidoreductase family, NAD-binding Rossmann fold	GFO_IDH_MocA	PF01408	65	166	2.5e-09
SCP_0112730	contig_000000F	DDT domain	DDT	PF02791	418	469	7e-13
SCP_0112730	contig_000000F	WSTF, HB1, Itc1p, MBD9 motif 1	WHIM1	PF15612	593	624	6.8e-08
SCP_0112730	contig_000000F	ATP-utilising chromatin assembly and remodelling N-terminal	WAC_Acf1_DNA_bd	PF10537	29	129	9.2e-36
SCP_0112730	contig_000000F	Williams-Beuren syndrome DDT (WSD), D-TOX E motif	WSD	PF15613	751	862	7.9e-33
SCP_0112740	contig_000000F	CSN8/PSMD8/EIF3K family	CSN8_PSD8_EIF3K	PF10075	69	213	1.6e-24
SCP_0112750	contig_000000F	WD domain, G-beta repeat	WD40	PF00400	106	144	9.1e-12
SCP_0112750	contig_000000F	WD domain, G-beta repeat	WD40	PF00400	150	186	6.1e-09
SCP_0112750	contig_000000F	WD domain, G-beta repeat	WD40	PF00400	232	271	0.00012
SCP_0112750	contig_000000F	WD domain, G-beta repeat	WD40	PF00400	68	102	4.5e-08
SCP_0112750	contig_000000F	WD domain, G-beta repeat	WD40	PF00400	276	315	1.5e-05
SCP_0112750	contig_000000F	WD domain, G-beta repeat	WD40	PF00400	190	228	2.6e-09
SCP_0112750	contig_000000F	WD domain, G-beta repeat	WD40	PF00400	323	358	0.053
SCP_0112760	contig_000000F	Ubiquitin family	ubiquitin	PF00240	307	378	2.9e-33
SCP_0112760	contig_000000F	Ubiquitin family	ubiquitin	PF00240	231	302	2.9e-33
SCP_0112760	contig_000000F	Ubiquitin family	ubiquitin	PF00240	155	226	2.9e-33
SCP_0112760	contig_000000F	Ubiquitin family	ubiquitin	PF00240	79	150	2.9e-33
SCP_0112760	contig_000000F	Ubiquitin family	ubiquitin	PF00240	3	74	2.9e-33
SCP_0112760	contig_000000F	Ubiquitin family	ubiquitin	PF00240	383	454	2.9e-33
SCP_0112770	contig_000000F	Fcf1	Fcf1	PF04900	52	148	2.6e-33
SCP_0112780	contig_000000F	Protein of unknown function (DUF2012)	DUF2012	PF09430	41	150	2.7e-20
SCP_0112800	contig_000000F	OPT oligopeptide transporter protein	OPT	PF03169	231	882	3.7e-179
SCP_0112810	contig_000000F	JAB1/Mov34/MPN/PAD-1 ubiquitin protease	JAB	PF01398	24	127	2.2e-12
SCP_0112810	contig_000000F	Maintenance of mitochondrial structure and function	MitMem_reg	PF13012	187	296	1.5e-22
SCP_0112830	contig_000000F	MCM2/3/5 family	MCM	PF00493	325	659	1e-141
SCP_0112830	contig_000000F	MCM OB domain	MCM_OB	PF17207	135	277	2e-33
SCP_0112830	contig_000000F	MCM N-terminal domain	MCM_N	PF14551	34	127	6.6e-15
SCP_0112850	contig_000000F	Domain of unknown function (DUF4149)	DUF4149	PF13664	25	130	4.4e-22
SCP_0112860	contig_000000F	Leucine-rich repeat	LRR_9	PF14580	1	164	2.9e-62
SCP_0112870	contig_000000F	SacI homology domain	Syja_N	PF02383	61	357	1.3e-89
SCP_0112880	contig_000000F	Nucleosome assembly protein (NAP)	NAP	PF00956	67	234	2.1e-22
SCP_0112890	contig_000000F	Polysaccharide deacetylase	Polysacc_deac_1	PF01522	216	328	2.4e-26
SCP_0112900	contig_000000F	Glucanosyltransferase	Glyco_hydro_72	PF03198	31	343	1.5e-88
SCP_0112900	contig_000000F	X8 domain	X8	PF07983	390	472	6e-18
SCP_0112920	contig_000000F	SUR7/PalI family	SUR7	PF06687	10	244	2.7e-17
SCP_0112930	contig_000000F	Glycosyltransferase family 28 N-terminal domain	Glyco_transf_28	PF03033	954	1088	2.1e-29
SCP_0112930	contig_000000F	UDP-glucoronosyl and UDP-glucosyl transferase	UDPGT	PF00201	1122	1339	6.8e-05
SCP_0112930	contig_000000F	PH domain	PH	PF00169	387	477	4.7e-12
SCP_0112930	contig_000000F	GRAM domain	GRAM	PF02893	769	877	1.4e-11
SCP_0112950	contig_000000F	PRELI-like family	PRELI	PF04707	17	165	2e-31
SCP_0112950	contig_000000F	RIC1	RIC1	PF07064	963	1220	4.9e-95
SCP_0112960	contig_000000F	Beta-lactamase superfamily domain	Lactamase_B_2	PF12706	78	197	9e-18
SCP_0112970	contig_000000F	C-terminal region of MMR_HSR1 domain	MMR_HSR1_Xtn	PF16897	184	289	1.3e-42
SCP_0112970	contig_000000F	TGS domain	TGS	PF02824	290	336	3.8e-11
SCP_0112970	contig_000000F	50S ribosome-binding GTPase	MMR_HSR1	PF01926	64	161	5.7e-20
SCP_0112980	contig_000000F	Protein kinase domain	Pkinase	PF00069	1057	1337	7.4e-69
SCP_0112990	contig_000000F	B-block binding subunit of TFIIIC	B-block_TFIIIC	PF04182	150	216	1.5e-08
SCP_0113000	contig_000000F	PRELI-like family	PRELI	PF04707	17	167	2.4e-38
SCP_0113010	contig_000000F	ABC transporter	ABC_tran	PF00005	478	620	2e-17
SCP_0113010	contig_000000F	ABC transporter transmembrane region 2	ABC_membrane_2	PF06472	80	365	5.5e-85
SCP_0113020	contig_000000F	5' nucleotidase, deoxy (Pyrimidine), cytosolic type C protein (NT5C)	NT5C	PF06941	57	182	5.2e-10
SCP_0113030	contig_000000F	RINT-1 / TIP-1 family	RINT1_TIP1	PF04437	279	735	9.2e-92
SCP_0113040	contig_000000F	MCM2/3/5 family	MCM	PF00493	288	668	7.6e-125
SCP_0113040	contig_000000F	MCM N-terminal domain	MCM_N	PF14551	19	106	3.4e-15
SCP_0113040	contig_000000F	MCM OB domain	MCM_OB	PF17207	118	250	1.9e-34
SCP_0113070	contig_000000F	WD domain, G-beta repeat	WD40	PF00400	411	448	0.01
SCP_0113070	contig_000000F	WD domain, G-beta repeat	WD40	PF00400	281	319	5e-06
SCP_0113070	contig_000000F	WD domain, G-beta repeat	WD40	PF00400	547	580	0.23
SCP_0113070	contig_000000F	WD domain, G-beta repeat	WD40	PF00400	503	536	0.0037
SCP_0113070	contig_000000F	WD domain, G-beta repeat	WD40	PF00400	324	362	8.1e-08
SCP_0113090	contig_000000F	Mitochondrial carrier protein	Mito_carr	PF00153	243	305	3.4e-07
SCP_0113100	contig_000000F	Transmembrane amino acid transporter protein	Aa_trans	PF01490	186	565	4.2e-51
SCP_0113110	contig_000000F	C2 domain	C2	PF00168	1124	1225	1.2e-16
SCP_0113110	contig_000000F	C2 domain	C2	PF00168	451	548	1.9e-13
SCP_0113110	contig_000000F	C2 domain	C2	PF00168	1353	1437	2.5e-14
SCP_0113110	contig_000000F	C2 domain	C2	PF00168	732	828	2.7e-17
SCP_0113110	contig_000000F	C2 domain	C2	PF00168	591	696	1.2e-11
SCP_0113120	contig_000000F	Kinesin motor domain	Kinesin	PF00225	142	565	1.3e-81
SCP_0113130	contig_000000F	Spc7 kinetochore protein	Spc7	PF08317	850	1171	3e-84
SCP_0113130	contig_000000F	Spc7_C2	Spc7_C2	PF15577	1224	1287	2.8e-06
SCP_0113150	contig_000000F	DIE2/ALG10 family	DIE2_ALG10	PF04922	30	425	7.6e-126
SCP_0113160	contig_000000F	Methyltransferase small domain	MTS	PF05175	27	134	7.3e-05
SCP_0113170	contig_000000F	Taurine catabolism dioxygenase TauD, TfdA family	TauD	PF02668	102	372	8.1e-51
SCP_0113180	contig_000000F	OPT oligopeptide transporter protein	OPT	PF03169	123	771	8.8e-177
SCP_0113190	contig_000000F	Anaphase-promoting complex subunit 4 WD40 domain	ANAPC4_WD40	PF12894	314	385	9.2e-06
SCP_0113190	contig_000000F	U-box domain	U-box	PF04564	2	53	1.4e-05
SCP_0113190	contig_000000F	WD domain, G-beta repeat	WD40	PF00400	249	285	0.021
SCP_0113190	contig_000000F	Prp19/Pso4-like	Prp19	PF08606	67	133	2.3e-33
SCP_0113200	contig_000000F	TPR repeat	TPR_11	PF13414	121	162	2.1e-07
SCP_0113200	contig_000000F	Homodimerisation domain of SGTA	SGTA_dimer	PF16546	3	68	3.2e-27
SCP_0113200	contig_000000F	Tetratricopeptide repeat	TPR_1	PF00515	182	215	8.2e-08
SCP_0113210	contig_000000F	3'-5' exonuclease	DNA_pol_A_exo1	PF01612	52	224	1.3e-12
SCP_0113220	contig_000000F	short chain dehydrogenase	adh_short	PF00106	42	184	1.3e-26
SCP_0113230	contig_000000F	short chain dehydrogenase	adh_short	PF00106	8	152	5.2e-19
SCP_0113240	contig_000000F	Caulimovirus viroplasmin	Cauli_VI	PF01693	8	52	4.1e-18
SCP_0113240	contig_000000F	PIF1-like helicase	PIF1	PF05970	241	360	2e-19
SCP_0113240	contig_000000F	PIF1-like helicase	PIF1	PF05970	126	220	4.8e-17
SCP_0113250	contig_000000F	Fes/CIP4, and EFC/F-BAR homology domain	FCH	PF00611	33	96	1.3e-06
SCP_0113250	contig_000000F	RhoGAP domain	RhoGAP	PF00620	414	562	1.7e-38
SCP_0113260	contig_000000F	ABC transporter	ABC_tran	PF00005	1379	1527	1.3e-27
SCP_0113260	contig_000000F	ABC transporter	ABC_tran	PF00005	776	908	1.6e-16
SCP_0113260	contig_000000F	ABC transporter transmembrane region	ABC_membrane	PF00664	508	682	1e-23
SCP_0113260	contig_000000F	ABC transporter transmembrane region	ABC_membrane	PF00664	1047	1294	2.3e-25
SCP_0113280	contig_000000F	NPL4 family, putative zinc binding region	zf-NPL4	PF05020	110	255	6.8e-64
SCP_0113280	contig_000000F	NPL4 family	NPL4	PF05021	258	586	3.3e-101
SCP_0113280	contig_000000F	Nuclear pore localisation protein NPL4	UN_NPL4	PF11543	1	75	3.1e-05
SCP_0113290	contig_000000F	Basic region leucine zipper	bZIP_2	PF07716	223	271	4.7e-08
SCP_0113300	contig_000000F	CHCH domain	CHCH	PF06747	31	64	7.1e-09
SCP_0113310	contig_000000F	Glycerophosphoryl diester phosphodiesterase family	GDPD	PF03009	94	392	6.5e-38
SCP_0113320	contig_000000F	Rieske [2Fe-2S] domain	Rieske	PF00355	210	265	2.8e-11
SCP_0113320	contig_000000F	Ubiquinol cytochrome reductase transmembrane region	UCR_TM	PF02921	101	150	1.2e-10
SCP_0113330	contig_000000F	Zinc knuckle	zf-CCHC	PF00098	172	188	1.6e-08
SCP_0113330	contig_000000F	RNA recognition motif. (a.k.a. RRM, RBD, or RNP domain)	RRM_1	PF00076	91	153	1e-13
SCP_0113340	contig_000000F	Protein kinase domain	Pkinase	PF00069	440	603	3e-19
SCP_0113340	contig_000000F	Protein kinase domain	Pkinase	PF00069	57	199	1.1e-21
SCP_0113350	contig_000000F	PROCN (NUC071) domain	PROCN	PF08083	194	344	1.4e-75
SCP_0113350	contig_000000F	RNA recognition motif of the spliceosomal PrP8	RRM_4	PF10598	498	588	1.2e-44
SCP_0113350	contig_000000F	U5-snRNA binding site 2 of PrP8	U5_2-snRNA_bdg	PF10597	702	818	1.9e-57
SCP_0113360	contig_000000F	PROCN (NUC071) domain	PROCN	PF08083	55	108	2.4e-12
SCP_0113370	contig_000000F	PRO8NT (NUC069), PrP8 N-terminal domain	PRO8NT	PF08082	1	103	5.3e-44
SCP_0113430	contig_000000F	Protein kinase domain	Pkinase	PF00069	252	356	1.1e-17
SCP_0113430	contig_000000F	Protein kinase domain	Pkinase	PF00069	30	188	1.1e-27
SCP_0113460	contig_000000F	Las1-like	Las1	PF04031	7	153	9.8e-47
SCP_0113490	contig_000000F	Dienelactone hydrolase family	DLH	PF01738	38	239	4.2e-11
SCP_0113500	contig_000000F	F-box domain	F-box	PF00646	13	44	0.0019
SCP_0113540	contig_000000F	Major Facilitator Superfamily	MFS_1	PF07690	54	448	2.5e-36
SCP_0113550	contig_000000F	Major Facilitator Superfamily	MFS_1	PF07690	51	446	1e-40
SCP_0113580	contig_000000F	GHMP kinases N terminal domain	GHMP_kinases_N	PF00288	92	152	8.7e-09
SCP_0113590	contig_000000F	Microtubule-binding stalk of dynein motor	MT	PF12777	2029	2359	2.7e-38
SCP_0113590	contig_000000F	AAA domain (dynein-related subfamily)	AAA_5	PF07728	1044	1174	4.1e-13
SCP_0113590	contig_000000F	P-loop containing dynein motor region D4	AAA_8	PF12780	1736	2013	5.7e-44
SCP_0113590	contig_000000F	ATP-binding dynein motor region D5	AAA_9	PF12781	2390	2609	7e-75
SCP_0113590	contig_000000F	Hydrolytic ATP binding site of dynein motor region D1	AAA_6	PF12774	708	939	3.9e-78
SCP_0113590	contig_000000F	Dynein heavy chain and region D6 of dynein motor	Dynein_heavy	PF03028	2753	3318	1.9e-128
SCP_0113590	contig_000000F	Dynein heavy chain, N-terminal region 2	DHC_N2	PF08393	164	564	4.4e-116
SCP_0113590	contig_000000F	P-loop containing dynein motor region D3	AAA_7	PF12775	1394	1656	1.7e-20
SCP_0113600	contig_000000F	LSM domain	LSM	PF01423	14	76	8.1e-14
SCP_0113610	contig_000000F	Zinc finger, C3HC4 type (RING finger)	zf-C3HC4_3	PF13920	271	314	1.3e-08
SCP_0113610	contig_000000F	Pex2 / Pex12 amino terminal region	Pex2_Pex12	PF04757	29	203	7.6e-28
SCP_0113620	contig_000000F	Reactive mitochondrial oxygen species modulator 1	Romo1	PF10247	13	76	2.2e-25
SCP_0113640	contig_000000F	Mitochondrial ribosomal protein L51 / S25 / CI-B8 domain	L51_S25_CI-B8	PF05047	50	96	2.8e-13
SCP_0113660	contig_000000F	ATP11 protein	ATP11	PF06644	44	348	4.4e-77
SCP_0113670	contig_000000F	WD domain, G-beta repeat	WD40	PF00400	603	639	2.4e-06
SCP_0113670	contig_000000F	WD domain, G-beta repeat	WD40	PF00400	389	424	0.0018
SCP_0113670	contig_000000F	WD domain, G-beta repeat	WD40	PF00400	349	384	0.0017
SCP_0113670	contig_000000F	WD domain, G-beta repeat	WD40	PF00400	478	514	0.011
SCP_0113680	contig_000000F	Bladder cancer-related protein BC10	BC10	PF06726	1	55	4.2e-10
SCP_0113690	contig_000000F	CS domain	CS	PF04969	16	94	2.3e-06
SCP_0113710	contig_000000F	RNA pseudouridylate synthase	PseudoU_synth_2	PF00849	194	341	1.1e-23
SCP_0113730	contig_000000F	Aldo/keto reductase family	Aldo_ket_red	PF00248	47	156	6.1e-07
SCP_0113760	contig_000000F	NAD(P)H-binding	NAD_binding_10	PF13460	7	200	3.1e-35
SCP_0113770	contig_000000F	NAD(P)H-binding	NAD_binding_10	PF13460	7	206	1.3e-30
SCP_0113800	contig_000000F	Glycosyl hydrolases family 16	Glyco_hydro_16	PF00722	71	138	5.3e-05
SCP_0113810	contig_000000F	Biotin/lipoate A/B protein ligase family	BPL_LplA_LipB	PF03099	73	175	0.00012
SCP_0113820	contig_000000F	Thiolase, N-terminal domain	Thiolase_N	PF00108	9	198	1.9e-13
SCP_0113820	contig_000000F	Thiolase, C-terminal domain	Thiolase_C	PF02803	296	374	1.8e-05
SCP_0113860	contig_000000F	Mitochondrial carrier protein	Mito_carr	PF00153	98	191	3.8e-14
SCP_0113860	contig_000000F	Mitochondrial carrier protein	Mito_carr	PF00153	205	287	1.2e-17
SCP_0113860	contig_000000F	Mitochondrial carrier protein	Mito_carr	PF00153	9	93	2.2e-18
SCP_0113870	contig_000000F	DEAD/DEAH box helicase	DEAD	PF00270	81	248	8.5e-37
SCP_0113870	contig_000000F	Helicase conserved C-terminal domain	Helicase_C	PF00271	288	395	1.8e-24
SCP_0113880	contig_000000F	AAA ATPase domain	AAA_16	PF13191	502	670	1.1e-11
SCP_0113880	contig_000000F	GAF domain	GAF_2	PF13185	1579	1715	2.7e-09
SCP_0113880	contig_000000F	Histidine kinase-, DNA gyrase B-, and HSP90-like ATPase	HATPase_c	PF02518	1870	1987	7.8e-25
SCP_0113880	contig_000000F	His Kinase A (phospho-acceptor) domain	HisKA	PF00512	1759	1822	9e-14
SCP_0113880	contig_000000F	Protein tyrosine kinase	Pkinase_Tyr	PF07714	167	336	1.5e-06
SCP_0113880	contig_000000F	Response regulator receiver domain	Response_reg	PF00072	2171	2287	1.2e-18
SCP_0113890	contig_000000F	Major Facilitator Superfamily	MFS_1	PF07690	47	221	1.8e-30
SCP_0113890	contig_000000F	Major Facilitator Superfamily	MFS_1	PF07690	325	501	1.2e-12
SCP_0113900	contig_000000F	Formamidopyrimidine-DNA glycosylase H2TH domain	H2TH	PF06831	104	191	2.8e-22
SCP_0113910	contig_000000F	Protein kinase domain	Pkinase	PF00069	3	290	1.1e-76
SCP_0113920	contig_000000F	Dip2/Utp12 Family	Utp12	PF04003	545	661	1.6e-24
SCP_0113930	contig_000000F	Probable RNA and SrmB- binding site of polymerase A	PolyA_pol_RNAbd	PF12627	220	259	1.1e-05
SCP_0113930	contig_000000F	Poly A polymerase head domain	PolyA_pol	PF01743	33	173	6.5e-26
SCP_0113940	contig_000000F	HMG (high mobility group) box	HMG_box	PF00505	78	147	6.2e-11
SCP_0113950	contig_000000F	Helicase conserved C-terminal domain	Helicase_C	PF00271	7	43	1.2e-08
SCP_0113970	contig_000000F	Protein kinase domain	Pkinase	PF00069	204	496	1.2e-50
SCP_0114000	contig_000000F	Cytochrome P450	p450	PF00067	180	549	3.6e-54
SCP_0114020	contig_000000F	Armadillo/beta-catenin-like repeat	Arm	PF00514	161	199	1.7e-06
SCP_0114020	contig_000000F	Armadillo/beta-catenin-like repeat	Arm	PF00514	119	158	9.8e-10
SCP_0114020	contig_000000F	Armadillo/beta-catenin-like repeat	Arm	PF00514	201	240	1.1e-12
SCP_0114020	contig_000000F	Armadillo/beta-catenin-like repeat	Arm	PF00514	410	450	3.3e-06
SCP_0114020	contig_000000F	Armadillo/beta-catenin-like repeat	Arm	PF00514	255	284	1.4e-05
SCP_0114020	contig_000000F	Armadillo/beta-catenin-like repeat	Arm	PF00514	327	367	2.7e-08
SCP_0114040	contig_000000F	RNase H	RNase_H	PF00075	64	181	2.6e-11
SCP_0114050	contig_000000F	HMG (high mobility group) box	HMG_box	PF00505	67	136	1.7e-09
SCP_0114060	contig_000000F	Isoprenylcysteine carboxyl methyltransferase (ICMT) family	ICMT	PF04140	136	210	1.6e-08
SCP_0114080	contig_000000F	Mitochondrial ribosomal death-associated protein 3	DAP3	PF10236	112	425	6.9e-56
SCP_0114090	contig_000000F	Glycosyl hydrolases family 16	Glyco_hydro_16	PF00722	140	226	2e-08
SCP_0114100	contig_000000F	SprT-like family	SprT-like	PF10263	332	446	2.9e-32
SCP_0114110	contig_000000F	Ribosomal protein S14p/S29e	Ribosomal_S14	PF00253	7	55	2.4e-14
SCP_0114120	contig_000000F	Glycosyl hydrolases family 16	Glyco_hydro_16	PF00722	170	248	1.6e-05
SCP_0114140	contig_000000F	Acetyl-coenzyme A transporter 1	Acatn	PF13000	362	536	6.4e-50
SCP_0114140	contig_000000F	Acetyl-coenzyme A transporter 1	Acatn	PF13000	274	361	5.9e-25
SCP_0114140	contig_000000F	Acetyl-coenzyme A transporter 1	Acatn	PF13000	76	273	2e-67
SCP_0114150	contig_000000F	GYF domain	GYF	PF02213	343	379	2.8e-12
SCP_0114170	contig_000000F	Vacuolar sorting 38 and autophagy-related subunit 14	Atg14	PF10186	640	869	1.4e-10
SCP_0114180	contig_000000F	Pumilio-family RNA binding repeat	PUF	PF00806	592	621	1e-06
SCP_0114180	contig_000000F	Pumilio-family RNA binding repeat	PUF	PF00806	712	741	8.2e-06
SCP_0114180	contig_000000F	Pumilio-family RNA binding repeat	PUF	PF00806	748	767	6.6e-05
SCP_0114180	contig_000000F	Pumilio-family RNA binding repeat	PUF	PF00806	674	705	1.4e-07
SCP_0114180	contig_000000F	Pumilio-family RNA binding repeat	PUF	PF00806	557	589	7.3e-06
SCP_0114190	contig_000000F	SET domain	SET	PF00856	413	529	1.9e-17
SCP_0114190	contig_000000F	Pre-SET motif	Pre-SET	PF05033	280	394	3.1e-12
SCP_0114200	contig_000000F	Protein kinase domain	Pkinase	PF00069	106	338	2.5e-67
SCP_0114210	contig_000000F	HMG (high mobility group) box	HMG_box	PF00505	87	154	4.3e-10
SCP_0114220	contig_000000F	Dihydroorotate dehydrogenase	DHO_dh	PF01180	267	349	5e-08
SCP_0114240	contig_000000F	RNA polymerase II transcription mediator complex subunit 9	Med9	PF07544	60	117	2.4e-07
SCP_0114290	contig_000000F	Transport protein particle (TRAPP) component	TRAPP	PF04051	74	228	3.8e-43
SCP_0114300	contig_000000F	short chain dehydrogenase	adh_short	PF00106	37	182	2.1e-26
SCP_0114310	contig_000000F	Glycosyl hydrolase family 71	Glyco_hydro_71	PF03659	40	418	1.3e-126
SCP_0114320	contig_000000F	Rgp1	Rgp1	PF08737	464	766	4.3e-49
SCP_0114330	contig_000000F	PSP1 C-terminal conserved region	PSP1	PF04468	564	647	7.3e-31
SCP_0114350	contig_000000F	PCI domain	PCI	PF01399	93	154	1.4e-05
SCP_0114360	contig_000000F	BAH domain	BAH	PF01426	408	527	6.7e-10
SCP_0114360	contig_000000F	Bromodomain	Bromodomain	PF00439	282	328	3.7e-06
SCP_0114360	contig_000000F	Bromodomain	Bromodomain	PF00439	28	100	6.7e-17
SCP_0114370	contig_000000F	Zinc finger, C2H2 type	zf-C2H2	PF00096	189	209	0.016
SCP_0114370	contig_000000F	Zinc finger, C2H2 type	zf-C2H2	PF00096	163	183	0.00082
SCP_0114410	contig_000000F	F-box-like	F-box-like	PF12937	91	140	1.9e-09
SCP_0114560	contig_000000F	Transport protein particle (TRAPP) component	TRAPP	PF04051	43	240	1.7e-36
SCP_0114570	contig_000000F	Putative zinc finger in N-recognin (UBR box)	zf-UBR	PF02207	106	173	1.1e-16
SCP_0114570	contig_000000F	ATP-dependent Clp protease adaptor protein ClpS	ClpS	PF02617	271	322	3.1e-06
SCP_0114580	contig_000000F	tRNA synthetases class I (E and Q), catalytic domain	tRNA-synt_1c	PF00749	3	329	4.1e-85
SCP_0114590	contig_000000F	Meiosis protein SPO22/ZIP4 like	SPO22	PF08631	191	483	4.4e-54
SCP_0114610	contig_000000F	Cyclin	Cyclin	PF08613	180	267	8.2e-14
SCP_0114620	contig_000000F	Chitin synthase III catalytic subunit	Chs3p	PF12271	4	281	1.4e-116
SCP_0114630	contig_000000F	Adenosine/AMP deaminase	A_deaminase	PF00962	26	342	1.6e-19
SCP_0114640	contig_000000F	Protein of unknown function (DUF3752)	DUF3752	PF12572	100	252	3.1e-38
SCP_0114650	contig_000000F	Enoyl-(Acyl carrier protein) reductase	adh_short_C2	PF13561	249	285	3.3e-07
SCP_0114650	contig_000000F	short chain dehydrogenase	adh_short	PF00106	24	218	1.7e-48
SCP_0114660	contig_000000F	G-protein alpha subunit	G-alpha	PF00503	19	346	4.1e-103
SCP_0114670	contig_000000F	GET complex subunit GET2	GET2	PF08690	9	315	3.4e-10
SCP_0114680	contig_000000F	Putative GTPase activating protein for Arf	ArfGap	PF01412	14	122	2e-41
SCP_0114690	contig_000000F	Peptidase family M1 domain	Peptidase_M1	PF01433	225	439	2.7e-40
SCP_0114690	contig_000000F	Leukotriene A4 hydrolase, C-terminal	Leuk-A4-hydro_C	PF09127	512	634	8.4e-31
SCP_0114700	contig_000000F	Transcription factor S-II (TFIIS)	TFIIS_C	PF01096	86	123	8.6e-18
SCP_0114700	contig_000000F	RNA polymerases M/15 Kd subunit	RNA_POL_M_15KD	PF02150	13	44	1.5e-07
SCP_0114710	contig_000000F	Oligosaccharyltransferase subunit 5	Ost5	PF05251	15	82	7.6e-23
SCP_0114720	contig_000000F	TB2/DP1, HVA22 family	TB2_DP1_HVA22	PF03134	81	158	2.4e-25
SCP_0114730	contig_000000F	Major Facilitator Superfamily	MFS_1	PF07690	74	418	3.9e-12
SCP_0114740	contig_000000F	Protein kinase domain	Pkinase	PF00069	151	451	1.6e-60
SCP_0114750	contig_000000F	Chromosome segregation protein Spc25	Spindle_Spc25	PF08234	172	240	3.8e-22
SCP_0114760	contig_000000F	Biotin-requiring enzyme	Biotin_lipoyl	PF00364	33	105	6.5e-19
SCP_0114760	contig_000000F	e3 binding domain	E3_binding	PF02817	172	208	4.9e-13
SCP_0114760	contig_000000F	2-oxoacid dehydrogenases acyltransferase (catalytic domain)	2-oxoacid_dh	PF00198	232	506	1e-47
SCP_0114770	contig_000000F	Dynein heavy chain, N-terminal region 1	DHC_N1	PF08385	366	924	3.7e-127
SCP_0114780	contig_000000F	Domain of unknown function DUF21	DUF21	PF01595	28	120	3.2e-10
SCP_0114790	contig_000000F	Cytochrome P450	p450	PF00067	124	532	1.9e-56
SCP_0114800	contig_000000F	Calcineurin-like phosphoesterase	Metallophos	PF00149	49	227	1.1e-13
SCP_0114810	contig_000000F	Dienelactone hydrolase family	DLH	PF01738	28	248	7e-21
SCP_0114850	contig_000000F	MutS family domain IV	MutS_IV	PF05190	382	471	6.4e-08
SCP_0114850	contig_000000F	MutS domain III	MutS_III	PF05192	201	512	2.1e-32
SCP_0114850	contig_000000F	MutS domain V	MutS_V	PF00488	604	788	1.5e-51
SCP_0114850	contig_000000F	MutS domain II	MutS_II	PF05188	27	173	2.9e-06
SCP_0114860	contig_000000F	FAD dependent oxidoreductase	DAO	PF01266	64	486	4.9e-38
SCP_0114870	contig_000000F	Amidase	Amidase	PF01425	75	549	5.4e-104
SCP_0114890	contig_000000F	RNA polymerase Rpb1, domain 3	RNA_pol_Rpb1_3	PF04983	521	680	3.5e-47
SCP_0114890	contig_000000F	RNA polymerase Rpb1, domain 5	RNA_pol_Rpb1_5	PF04998	818	1413	1.1e-102
SCP_0114890	contig_000000F	RNA polymerase Rpb1, domain 2	RNA_pol_Rpb1_2	PF00623	354	517	9.3e-74
SCP_0114890	contig_000000F	RNA polymerase Rpb1, domain 7	RNA_pol_Rpb1_7	PF04990	1154	1289	1e-47
SCP_0114890	contig_000000F	RNA polymerase Rpb1, domain 1	RNA_pol_Rpb1_1	PF04997	14	352	2.2e-110
SCP_0114890	contig_000000F	RNA polymerase Rpb1, domain 4	RNA_pol_Rpb1_4	PF05000	708	811	4.8e-33
SCP_0114890	contig_000000F	RNA polymerase Rpb1, domain 6	RNA_pol_Rpb1_6	PF04992	884	1069	8.4e-65
SCP_0114900	contig_000000F	Ubiquitin interaction motif	UIM	PF02809	316	332	0.073
SCP_0114900	contig_000000F	Ubiquitin interaction motif	UIM	PF02809	259	272	0.001
SCP_0114900	contig_000000F	FYVE zinc finger	FYVE	PF01363	176	233	3.3e-16
SCP_0114900	contig_000000F	VHS domain	VHS	PF00790	13	149	3e-43
SCP_0114950	contig_000000F	Eukaryotic aspartyl protease	Asp	PF00026	59	375	2.7e-19
SCP_0114980	contig_000000F	Proline dehydrogenase	Pro_dh	PF01619	180	543	2.4e-56
SCP_0114990	contig_000000F	TATA-binding protein interacting (TIP20)	TIP120	PF08623	1043	1200	3e-55
SCP_0115000	contig_000000F	Thiopurine S-methyltransferase (TPMT)	TPMT	PF05724	72	252	1.6e-32
SCP_0115030	contig_000000F	Helicase conserved C-terminal domain	Helicase_C	PF00271	379	484	6.2e-23
SCP_0115030	contig_000000F	DEAD/DEAH box helicase	DEAD	PF00270	164	339	5e-35
SCP_0115040	contig_000000F	HMG (high mobility group) box	HMG_box	PF00505	80	149	2.4e-13
SCP_0115050	contig_000000F	YL1 nuclear protein	YL1	PF05764	10	237	4.9e-30
SCP_0115050	contig_000000F	YL1 nuclear protein C-terminal domain	YL1_C	PF08265	390	417	4.2e-09
SCP_0115060	contig_000000F	Mitochondrial ribosomal protein L51 / S25 / CI-B8 domain	L51_S25_CI-B8	PF05047	48	102	9.7e-09
SCP_0115070	contig_000000F	F-box-like	F-box-like	PF12937	270	304	1.6e-05
SCP_0115110	contig_000000F	Retrotransposon gag protein	Retrotrans_gag	PF03732	59	154	1.2e-10
SCP_0115130	contig_000000F	Reverse transcriptase (RNA-dependent DNA polymerase)	RVT_1	PF00078	8	169	3e-25
SCP_0115170	contig_000000F	Eukaryotic aspartyl protease	Asp	PF00026	260	356	8.4e-05
SCP_0115180	contig_000000F	Protein kinase domain	Pkinase	PF00069	177	431	2.1e-42
SCP_0115190	contig_000000F	RNA binding activity-knot of a chromodomain	Tudor-knot	PF11717	11	52	4e-08
SCP_0115190	contig_000000F	MOZ/SAS family	MOZ_SAS	PF01853	245	392	1.6e-63
SCP_0115200	contig_000000F	Ribosomal protein L19e	Ribosomal_L19e	PF01280	3	146	1.7e-62
SCP_0115210	contig_000000F	Protein kinase domain	Pkinase	PF00069	260	526	7.5e-54
SCP_0115220	contig_000000F	Vps4 C terminal oligomerisation domain	Vps4_C	PF09336	377	437	5.9e-27
SCP_0115220	contig_000000F	ATPase family associated with various cellular activities (AAA)	AAA	PF00004	172	301	3.8e-41
SCP_0115220	contig_000000F	MIT (microtubule interacting and transport) domain	MIT	PF04212	5	69	8.7e-24
SCP_0115230	contig_000000F	p21-C-terminal region-binding protein	BCIP	PF13862	24	231	1.7e-64
SCP_0115240	contig_000000F	Vacuolar protein sorting-associated protein 35	Vps35	PF03635	19	887	0
SCP_0115270	contig_000000F	Glycosyl hydrolases family 31	Glyco_hydro_31	PF01055	333	875	1.4e-138
SCP_0115270	contig_000000F	N-terminal barrel of NtMGAM and CtMGAM, maltase-glucoamylase	NtCtMGAM_N	PF16863	91	228	6e-27
SCP_0115280	contig_000000F	Fasciclin domain	Fasciclin	PF02469	41	174	0.00017
SCP_0115280	contig_000000F	Fasciclin domain	Fasciclin	PF02469	221	329	6.8e-19
SCP_0115290	contig_000000F	Helicase conserved C-terminal domain	Helicase_C	PF00271	575	691	7.2e-11
SCP_0115290	contig_000000F	DEAD/DEAH box helicase	DEAD	PF00270	244	512	8.8e-21
SCP_0115320	contig_000000F	Peptidase family C54	Peptidase_C54	PF03416	307	740	7.5e-104
SCP_0115330	contig_000000F	Ras family	Ras	PF00071	5	139	1e-36
SCP_0115340	contig_000000F	Methyltransferase domain	Methyltransf_31	PF13847	66	204	2.4e-26
SCP_0115340	contig_000000F	Rhodanese-like domain	Rhodanese	PF00581	308	410	1.1e-09
SCP_0115350	contig_000000F	GDP-fucose protein O-fucosyltransferase	O-FucT	PF10250	132	483	5.2e-14
SCP_0115360	contig_000000F	GDP-fucose protein O-fucosyltransferase	O-FucT	PF10250	118	465	1.8e-11
SCP_0115370	contig_000000F	Ubiquitin-conjugating enzyme	UQ_con	PF00179	7	134	2.7e-28
SCP_0115380	contig_000000F	Porphobilinogen deaminase, C-terminal domain	Porphobil_deamC	PF03900	242	319	3e-15
SCP_0115380	contig_000000F	Porphobilinogen deaminase, dipyromethane cofactor binding domain	Porphobil_deam	PF01379	17	227	2.6e-68
SCP_0115390	contig_000000F	NifU-like domain	NifU	PF01106	195	262	1.2e-26
SCP_0115390	contig_000000F	Scaffold protein Nfu/NifU N terminal	Nfu_N	PF08712	78	164	3e-29
SCP_0115400	contig_000000F	Glycosyl transferases group 1	Glyco_trans_1_4	PF13692	292	414	4e-07
SCP_0115410	contig_000000F	ABC transporter	ABC_tran	PF00005	444	635	1.5e-24
SCP_0115420	contig_000000F	Copper fist DNA binding domain	Copper-fist	PF00649	2	40	9.8e-23
SCP_0115440	contig_000000F	Helicase conserved C-terminal domain	Helicase_C	PF00271	750	880	3.7e-13
SCP_0115440	contig_000000F	Helicase associated domain (HA2)	HA2	PF04408	945	1030	5.5e-22
SCP_0115440	contig_000000F	Oligonucleotide/oligosaccharide-binding (OB)-fold	OB_NTP_bind	PF07717	1088	1164	1.9e-14
SCP_0115440	contig_000000F	DEAD/DEAH box helicase	DEAD	PF00270	558	709	1.5e-07
SCP_0115460	contig_000000F	SPRY domain	SPRY	PF00622	333	452	6.9e-24
SCP_0115460	contig_000000F	CTLH/CRA C-terminal to LisH motif domain	CLTH	PF10607	622	833	1.5e-16
SCP_0115480	contig_000000F	Divalent cation transporter	MgtE	PF01769	36	190	1.5e-14
SCP_0115500	contig_000000F	Lysophospholipase catalytic domain	PLA2_B	PF01735	97	606	1.5e-92
SCP_0115540	contig_000000F	Glycosyl hydrolases family 15	Glyco_hydro_15	PF00723	301	650	3.7e-52
SCP_0115550	contig_000000F	Rhodanese-like domain	Rhodanese	PF00581	108	223	7.8e-08
SCP_0115550	contig_000000F	Protein-tyrosine phosphatase	Y_phosphatase	PF00102	500	589	4.5e-30
SCP_0115550	contig_000000F	Protein-tyrosine phosphatase	Y_phosphatase	PF00102	685	829	1.4e-12
SCP_0115560	contig_000000F	Iron-sulphur cluster biosynthesis	Fe-S_biosyn	PF01521	109	208	1.4e-19
SCP_0115630	contig_000000F	UvrD/REP helicase N-terminal domain	UvrD-helicase	PF00580	565	821	9.1e-08
SCP_0115630	contig_000000F	UvrD-like helicase C-terminal domain	UvrD_C	PF13361	955	1035	2e-07
SCP_0115640	contig_000000F	Ras family	Ras	PF00071	11	171	2.3e-64
SCP_0115650	contig_000000F	Actin	Actin	PF00022	634	832	6.2e-28
SCP_0115650	contig_000000F	Actin	Actin	PF00022	1208	1335	5.4e-19
SCP_0115650	contig_000000F	Histone methylation protein DOT1	DOT1	PF08123	399	579	5.9e-57
SCP_0115660	contig_000000F	Helicase conserved C-terminal domain	Helicase_C	PF00271	459	554	6.1e-26
SCP_0115660	contig_000000F	DEAD/DEAH box helicase	DEAD	PF00270	214	397	2.1e-47
SCP_0115670	contig_000000F	Shwachman-Bodian-Diamond syndrome (SBDS) protein	SBDS	PF01172	98	184	9.5e-35
SCP_0115670	contig_000000F	SBDS protein C-terminal domain	SBDS_C	PF09377	191	311	6.5e-30
SCP_0115680	contig_000000F	SH3 domain	SH3_1	PF00018	376	422	2.6e-11
SCP_0115680	contig_000000F	BAR domain	BAR	PF03114	4	235	4.5e-39
SCP_0115700	contig_000000F	Oxysterol-binding protein	Oxysterol_BP	PF01237	49	380	2.7e-79
SCP_0115720	contig_000000F	FYVE zinc finger	FYVE	PF01363	80	145	4.3e-11
SCP_0115740	contig_000000F	PHD-finger	PHD	PF00628	609	653	3.2e-10
SCP_0115750	contig_000000F	C-5 cytosine-specific DNA methylase	DNA_methylase	PF00145	4	369	8.7e-26
SCP_0115760	contig_000000F	Domain found in IF2B/IF5	eIF-5_eIF-2B	PF01873	10	129	1.2e-39
SCP_0115760	contig_000000F	eIF4-gamma/eIF5/eIF2-epsilon	W2	PF02020	319	401	9.7e-22
SCP_0115780	contig_000000F	Nup93/Nic96	Nic96	PF04097	219	845	1.6e-152
SCP_0115790	contig_000000F	Ku70/Ku80 beta-barrel domain	Ku	PF02735	258	494	1.4e-27
SCP_0115790	contig_000000F	Ku70/Ku80 N-terminal alpha/beta domain	Ku_N	PF03731	11	191	6.4e-08
SCP_0115790	contig_000000F	Ku C terminal domain like	Ku_PK_bind	PF08785	699	818	7e-20
SCP_0115800	contig_000000F	HSA	HSA	PF07529	414	484	7.1e-19
SCP_0115800	contig_000000F	Snf2-ATP coupling, chromatin remodelling complex	SnAC	PF14619	1118	1186	7.4e-10
SCP_0115800	contig_000000F	SNF2 family N-terminal domain	SNF2_N	PF00176	600	885	1.3e-71
SCP_0115800	contig_000000F	Bromodomain	Bromodomain	PF00439	1313	1387	5.3e-22
SCP_0115800	contig_000000F	QLQ	QLQ	PF08880	126	159	5.9e-13
SCP_0115800	contig_000000F	Helicase conserved C-terminal domain	Helicase_C	PF00271	909	1022	4.9e-18
SCP_0115810	contig_000000F	RNA-binding signal recognition particle 68	SRP68	PF16969	22	540	4.3e-76
SCP_0115820	contig_000000F	Anion-transporting ATPase	ArsA_ATPase	PF02374	22	320	3.8e-109
SCP_0115830	contig_000000F	bZIP transcription factor	bZIP_1	PF00170	165	226	9.7e-12
SCP_0115830	contig_000000F	Transcription factor PAP1	PAP1	PF08601	500	555	1.3e-05
SCP_0115840	contig_000000F	Golgin subfamily A member 7/ERF4 family	Erf4	PF10256	194	306	1.4e-30
SCP_0115850	contig_000000F	Tetratricopeptide repeat	TPR_1	PF00515	383	412	8.6e-08
SCP_0115850	contig_000000F	Tetratricopeptide repeat	TPR_16	PF13432	243	306	2.8e-07
SCP_0115850	contig_000000F	Tetratricopeptide repeat	TPR_8	PF13181	347	377	0.00047
SCP_0115850	contig_000000F	Tetratricopeptide repeat	TPR_8	PF13181	97	124	0.017
SCP_0115850	contig_000000F	Tetratricopeptide repeat	TPR_2	PF07719	165	196	8.2e-06
SCP_0115860	contig_000000F	4F5 protein family	4F5	PF04419	1	36	4.8e-08
SCP_0115870	contig_000000F	Clp protease	CLP_protease	PF00574	54	240	4.4e-77
SCP_0115880	contig_000000F	Di-sulfide bridge nucleocytoplasmic transport domain	Brr6_like_C_C	PF10104	199	328	2.4e-45
SCP_0115910	contig_000000F	Eukaryotic aspartyl protease	Asp	PF00026	58	406	6.7e-15
SCP_0115920	contig_000000F	Uncharacterised protein family UPF0052	UPF0052	PF01933	57	452	5.2e-47
SCP_0115940	contig_000000F	Metallo-peptidase family M12	Reprolysin_5	PF13688	321	519	1.1e-40
SCP_0115940	contig_000000F	Reprolysin family propeptide	Pep_M12B_propep	PF01562	63	126	2.9e-05
SCP_0115940	contig_000000F	Disintegrin	Disintegrin	PF00200	566	640	1.5e-15
SCP_0115960	contig_000000F	Chorismate synthase	Chorismate_synt	PF01264	8	375	3.8e-138
SCP_0115980	contig_000000F	ABC transporter	ABC_tran_Xtn	PF12848	425	510	6.3e-23
SCP_0115980	contig_000000F	ABC transporter	ABC_tran	PF00005	214	386	7.4e-20
SCP_0115980	contig_000000F	ABC transporter	ABC_tran	PF00005	537	668	1.4e-23
SCP_0115990	contig_000000F	DNA gyrase B	DNA_gyraseB	PF00204	347	512	3.4e-28
SCP_0115990	contig_000000F	DNA gyrase/topoisomerase IV, subunit A	DNA_topoisoIV	PF00521	785	1233	4.7e-131
SCP_0115990	contig_000000F	C-terminal associated domain of TOPRIM	TOPRIM_C	PF16898	657	783	2e-48
SCP_0115990	contig_000000F	Histidine kinase-, DNA gyrase B-, and HSP90-like ATPase	HATPase_c	PF02518	159	304	3.7e-13
SCP_0115990	contig_000000F	Toprim domain	Toprim	PF01751	543	641	4.2e-08
SCP_0116000	contig_000000F	Sel1 repeat	Sel1	PF08238	330	358	0.061
SCP_0116000	contig_000000F	Sel1 repeat	Sel1	PF08238	382	415	0.00081
SCP_0116000	contig_000000F	Sel1 repeat	Sel1	PF08238	416	450	0.00029
SCP_0116020	contig_000000F	F-box-like	F-box-like	PF12937	59	107	5.3e-09
SCP_0116030	contig_000000F	LSM domain	LSM	PF01423	11	72	2.2e-09
SCP_0116040	contig_000000F	DEAD/DEAH box helicase	DEAD	PF00270	37	153	9.9e-08
SCP_0116100	contig_000000F	Phosphatidylethanolamine-binding protein	PBP	PF01161	265	360	9.1e-14
SCP_0116120	contig_000000F	Protein kinase domain	Pkinase	PF00069	163	520	1.4e-21
SCP_0116160	contig_000000F	Enoyl-CoA hydratase/isomerase	ECH_1	PF00378	59	313	3.6e-43
SCP_0116170	contig_000000F	Proteasome maturation factor UMP1	UMP1	PF05348	25	138	6.2e-34
SCP_0116180	contig_000000F	WGR domain	WGR	PF05406	129	206	2e-18
SCP_0116180	contig_000000F	Poly(ADP-ribose) polymerase catalytic domain	PARP	PF00644	412	623	1e-56
SCP_0116180	contig_000000F	Poly(ADP-ribose) polymerase, regulatory domain	PARP_reg	PF02877	253	397	3.2e-36
SCP_0116190	contig_000000F	Microfibril-associated/Pre-mRNA processing	MFAP1	PF06991	133	341	2.3e-68
SCP_0116200	contig_000000F	F-box-like	F-box-like	PF12937	27	91	7.1e-10
SCP_0116210	contig_000000F	Acetyltransferase (GNAT) domain	Acetyltransf_3	PF13302	11	146	2.4e-16
SCP_0116220	contig_000000F	Aldehyde dehydrogenase family	Aldedh	PF00171	30	491	8.2e-183
SCP_0116340	contig_000000F	GPR1/FUN34/yaaH family	Grp1_Fun34_YaaH	PF01184	25	221	1.3e-69
SCP_0116360	contig_000000F	Interferon-inducible GTPase (IIGP)	IIGP	PF05049	328	459	1.4e-23
SCP_0116370	contig_000000F	CNH domain	CNH	PF00780	23	117	1.4e-09
SCP_0116380	contig_000000F	Haloacid dehalogenase-like hydrolase	HAD_2	PF13419	76	208	2e-11
SCP_0116390	contig_000000F	Hsp70 protein	HSP70	PF00012	20	111	1e-13
SCP_0116390	contig_000000F	Hsp70 protein	HSP70	PF00012	155	446	2.6e-46
SCP_0116400	contig_000000F	Ubiquitin carboxyl-terminal hydrolase	UCH	PF00443	314	791	3.5e-41
SCP_0116400	contig_000000F	Zn-finger in ubiquitin-hydrolases and other protein	zf-UBP	PF02148	27	75	3.6e-05
SCP_0116400	contig_000000F	Zn-finger in ubiquitin-hydrolases and other protein	zf-UBP	PF02148	187	259	2.5e-21
SCP_0116400	contig_000000F	UBA/TS-N domain	UBA	PF00627	606	642	1.1e-10
SCP_0116400	contig_000000F	UBA/TS-N domain	UBA	PF00627	665	700	8.9e-12
SCP_0116410	contig_000000F	Nucleosome assembly protein (NAP)	NAP	PF00956	90	352	5.6e-85
SCP_0116430	contig_000000F	Zinc-finger domain of monoamine-oxidase A repressor R1	zf-4CXXC_R1	PF10497	1156	1229	7.1e-10
SCP_0116440	contig_000000F	Pleckstrin homology domain	PH_5	PF15405	561	679	1.8e-12
SCP_0116440	contig_000000F	CNH domain	CNH	PF00780	731	1071	5.8e-39
SCP_0116440	contig_000000F	RhoGEF domain	RhoGEF	PF00621	127	302	3.3e-11
SCP_0116440	contig_000000F	RhoGEF domain	RhoGEF	PF00621	318	500	5.1e-28
SCP_0116450	contig_000000F	PUA domain	PUA	PF01472	106	165	3e-07
SCP_0116450	contig_000000F	Translation initiation factor SUI1	SUI1	PF01253	514	592	4e-18
SCP_0116460	contig_000000F	Amidohydrolase	Amidohydro_2	PF04909	240	375	1.4e-20
SCP_0116480	contig_000000F	Cytidine and deoxycytidylate deaminase zinc-binding region	dCMP_cyt_deam_1	PF00383	30	92	1.2e-13
SCP_0116490	contig_000000F	Fungal Zn(2)-Cys(6) binuclear cluster domain	Zn_clus	PF00172	179	217	1.5e-08
SCP_0116500	contig_000000F	Glycosyl hydrolase family 61	Glyco_hydro_61	PF03443	22	229	3.2e-52
SCP_0116510	contig_000000F	Phosphotransferase enzyme family	APH	PF01636	200	379	2.4e-14
SCP_0116520	contig_000000F	AMP-binding enzyme	AMP-binding	PF00501	47	137	1.4e-08
SCP_0116540	contig_000000F	AMP-binding enzyme	AMP-binding	PF00501	267	531	5.5e-14
SCP_0116540	contig_000000F	Phosphotransferase enzyme family	APH	PF01636	651	825	2.8e-11
SCP_0116550	contig_000000F	Sir2 family	SIR2	PF02146	25	239	9e-30
SCP_0116560	contig_000000F	Pyridine nucleotide-disulphide oxidoreductase	Pyr_redox_3	PF13738	187	382	5e-17
SCP_0116570	contig_000000F	Ankyrin repeats (3 copies)	Ank_2	PF12796	33	121	3.4e-07
SCP_0116570	contig_000000F	PH domain	PH	PF00169	268	367	1.6e-09
SCP_0116570	contig_000000F	Oxysterol-binding protein	Oxysterol_BP	PF01237	711	1101	2.1e-133
SCP_0116580	contig_000000F	Nitrite and sulphite reductase 4Fe-4S domain	NIR_SIR	PF01077	733	871	7.2e-18
SCP_0116580	contig_000000F	Rieske-like [2Fe-2S] domain	Rieske_2	PF13806	957	1063	3.3e-19
SCP_0116580	contig_000000F	Pyridine nucleotide-disulphide oxidoreductase	Pyr_redox_2	PF07992	9	299	6.2e-42
SCP_0116580	contig_000000F	Nitrite/Sulfite reductase ferredoxin-like half domain	NIR_SIR_ferr	PF03460	661	722	1.8e-11
SCP_0116580	contig_000000F	BFD-like [2Fe-2S] binding domain	Fer2_BFD	PF04324	522	568	3.2e-13
SCP_0116590	contig_000000F	Major Facilitator Superfamily	MFS_1	PF07690	50	467	2e-31
SCP_0116600	contig_000000F	Mo-co oxidoreductase dimerisation domain	Mo-co_dimer	PF03404	326	476	7e-51
SCP_0116600	contig_000000F	Oxidoreductase FAD-binding domain	FAD_binding_6	PF00970	643	749	3.9e-28
SCP_0116600	contig_000000F	Cytochrome b5-like Heme/Steroid binding domain	Cyt-b5	PF00173	545	614	1.4e-18
SCP_0116600	contig_000000F	Oxidoreductase NAD-binding domain	NAD_binding_1	PF00175	769	878	5.6e-27
SCP_0116600	contig_000000F	Oxidoreductase molybdopterin binding domain	Oxidored_molyb	PF00174	120	297	2e-57
SCP_0116630	contig_000000F	Integrase core domain	rve	PF00665	1128	1238	1.7e-19
SCP_0116630	contig_000000F	Retrotransposon gag protein	Retrotrans_gag	PF03732	124	211	1.9e-07
SCP_0116630	contig_000000F	Aspartyl protease	Asp_protease_2	PF13650	378	456	6.5e-06
SCP_0116630	contig_000000F	Reverse transcriptase (RNA-dependent DNA polymerase)	RVT_1	PF00078	627	786	4.8e-28
SCP_0116650	contig_000000F	Uncharacterized protein family UPF0016	UPF0016	PF01169	179	253	4e-20
SCP_0116650	contig_000000F	Uncharacterized protein family UPF0016	UPF0016	PF01169	19	92	9.2e-22
SCP_0116660	contig_000000F	Enoyl-(Acyl carrier protein) reductase	adh_short_C2	PF13561	32	259	1.6e-45
SCP_0116670	contig_000000F	CAS/CSE protein, C-terminus	CAS_CSE1	PF03378	449	880	8.2e-121
SCP_0116670	contig_000000F	Cse1	Cse1	PF08506	61	448	8.6e-98
SCP_0116680	contig_000000F	Importin-beta N-terminal domain	IBN_N	PF03810	67	114	2.9e-11
SCP_0116690	contig_000000F	alpha/beta hydrolase fold	Abhydrolase_3	PF07859	91	306	2.2e-52
SCP_0116700	contig_000000F	Phosphorylase superfamily	PNP_UDP_1	PF01048	100	208	5.7e-06
SCP_0116700	contig_000000F	Phosphorylase superfamily	PNP_UDP_1	PF01048	31	95	2.7e-10
SCP_0116710	contig_000000F	HMG (high mobility group) box	HMG_box	PF00505	77	144	6.2e-16
SCP_0116750	contig_000000F	short chain dehydrogenase	adh_short	PF00106	103	146	9.8e-06
SCP_0116760	contig_000000F	Phosphorylase superfamily	PNP_UDP_1	PF01048	98	208	9e-07
SCP_0116760	contig_000000F	Phosphorylase superfamily	PNP_UDP_1	PF01048	31	95	3e-10
SCP_0116790	contig_000000F	LSM domain	LSM	PF01423	32	96	3e-18
SCP_0116800	contig_000000F	Aromatic acid exporter family member 2	ArAE_2	PF10334	920	1141	8.3e-54
SCP_0116800	contig_000000F	Fusaric acid resistance protein-like	FUSC_2	PF13515	781	915	7.5e-09
SCP_0116800	contig_000000F	Putative ER transporter, 6TM, N-terminal	ArAE_2_N	PF10337	83	376	9.4e-41
SCP_0116810	contig_000000F	Rab-GTPase-TBC domain	RabGAP-TBC	PF00566	1298	1493	6.9e-30
SCP_0116820	contig_000000F	Ribosomal protein S17	Ribosomal_S17	PF00366	8	74	1.6e-22
SCP_0116830	contig_000000F	Prefoldin subunit	Prefoldin_2	PF01920	21	122	5.8e-19
SCP_0116840	contig_000000F	Snare region anchored in the vesicle membrane C-terminus	V-SNARE_C	PF12352	139	199	1.1e-14
SCP_0116840	contig_000000F	Vesicle transport v-SNARE protein N-terminus	V-SNARE	PF05008	16	94	1.4e-20
SCP_0116850	contig_000000F	Mpv17 / PMP22 family	Mpv17_PMP22	PF04117	110	170	1.6e-21
SCP_0116860	contig_000000F	twin BRCT domain	PTCB-BRCT	PF12738	102	152	8.7e-06
SCP_0116860	contig_000000F	twin BRCT domain	PTCB-BRCT	PF12738	357	418	5.5e-16
SCP_0116860	contig_000000F	Regulator of Ty1 transposition protein 107 BRCT domain	RTT107_BRCT_5	PF16770	1036	1123	1.4e-16
SCP_0200010	contig_000001F	Helicase conserved C-terminal domain	Helicase_C	PF00271	909	986	2.3e-08
SCP_0200010	contig_000001F	SNF2 family N-terminal domain	SNF2_N	PF00176	419	673	2.1e-09
SCP_0200060	contig_000001F	Major Facilitator Superfamily	MFS_1	PF07690	72	430	1.5e-32
SCP_0200070	contig_000001F	Cytochrome P450	p450	PF00067	63	462	4.3e-41
SCP_0200090	contig_000001F	Aldehyde dehydrogenase family	Aldedh	PF00171	32	492	1.9e-181
SCP_0200100	contig_000001F	alpha/beta hydrolase fold	Abhydrolase_3	PF07859	93	308	1.2e-65
SCP_0200110	contig_000001F	F-box-like	F-box-like	PF12937	13	59	2.6e-07
SCP_0200140	contig_000001F	Hemopexin	Hemopexin	PF00045	402	451	2.3e-05
SCP_0200170	contig_000001F	NmrA-like family	NmrA	PF05368	12	229	1.7e-26
SCP_0200240	contig_000001F	Reverse transcriptase (RNA-dependent DNA polymerase)	RVT_2	PF07727	67	308	1.2e-68
SCP_0200250	contig_000001F	F-box domain	F-box	PF00646	32	66	1.5e-05
SCP_0200300	contig_000001F	Retrotransposon gag protein	Retrotrans_gag	PF03732	59	154	1.7e-10
SCP_0200350	contig_000001F	gag-polypeptide of LTR copia-type	Retrotran_gag_2	PF14223	154	264	2.4e-15
SCP_0200350	contig_000001F	Integrase core domain	rve	PF00665	644	754	3.9e-08
SCP_0200350	contig_000001F	Zinc knuckle	zf-CCHC	PF00098	329	345	3.4e-06
SCP_0200360	contig_000001F	Reverse transcriptase (RNA-dependent DNA polymerase)	RVT_2	PF07727	23	146	5.6e-23
SCP_0200370	contig_000001F	F-box domain	F-box	PF00646	3	38	5.8e-08
SCP_0200410	contig_000001F	F-box domain	F-box	PF00646	6	41	8e-06
SCP_0200430	contig_000001F	NmrA-like family	NmrA	PF05368	11	228	2.2e-25
SCP_0200450	contig_000001F	Ras family	Ras	PF00071	7	178	2.8e-55
SCP_0200470	contig_000001F	F-box-like	F-box-like	PF12937	4	41	6.5e-09
SCP_0200480	contig_000001F	F-box domain	F-box	PF00646	3	38	5.1e-07
SCP_0200510	contig_000001F	Sir2 family	SIR2	PF02146	25	254	3.4e-27
SCP_0200530	contig_000001F	F-box domain	F-box	PF00646	11	46	0.00052
SCP_0200560	contig_000001F	Small subunit of serine palmitoyltransferase-like	SPT_ssu-like	PF11779	33	76	6.4e-08
SCP_0200570	contig_000001F	DEAD/DEAH box helicase	DEAD	PF00270	37	180	2e-10
SCP_0200580	contig_000001F	DEAD/DEAH box helicase	DEAD	PF00270	37	180	9.5e-11
SCP_0200590	contig_000001F	FAD binding domain	FAD_binding_3	PF01494	14	396	2.8e-16
SCP_0200600	contig_000001F	Major Facilitator Superfamily	MFS_1	PF07690	52	465	1e-37
SCP_0200610	contig_000001F	Protein of unknown function (DUF1295)	DUF1295	PF06966	45	183	1e-30
SCP_0200640	contig_000001F	Apolipoprotein O	ApoO	PF09769	4	64	4.4e-13
SCP_0200680	contig_000001F	TIP49 C-terminus	TIP49	PF06068	32	433	7.2e-175
SCP_0200690	contig_000001F	Histone-like transcription factor (CBF/NF-Y) and archaeal histone	CBFD_NFYB_HMF	PF00808	41	103	1.4e-19
SCP_0200710	contig_000001F	Tetratricopeptide repeat	TPR_16	PF13432	45	101	7.6e-08
SCP_0200710	contig_000001F	DnaJ domain	DnaJ	PF00226	434	492	1e-19
SCP_0200740	contig_000001F	Peroxidase, family 2	Peroxidase_2	PF01328	25	68	4.9e-10
SCP_0200840	contig_000001F	Reverse transcriptase (RNA-dependent DNA polymerase)	RVT_1	PF00078	220	365	1.4e-20
SCP_0200900	contig_000001F	Glycosyl hydrolase family 3 N terminal domain	Glyco_hydro_3	PF00933	76	407	2.9e-53
SCP_0200900	contig_000001F	Glycosyl hydrolase family 3 C-terminal domain	Glyco_hydro_3_C	PF01915	445	695	2e-51
SCP_0200910	contig_000001F	Glycosyl hydrolase family 92	Glyco_hydro_92	PF07971	268	561	7.9e-83
SCP_0200920	contig_000001F	2OG-Fe(II) oxygenase superfamily	2OG-FeII_Oxy	PF03171	549	636	4.3e-13
SCP_0200920	contig_000001F	2OG-Fe(II) oxygenase superfamily	2OG-FeII_Oxy	PF03171	197	284	1.1e-09
SCP_0200920	contig_000001F	non-haem dioxygenase in morphine synthesis N-terminal	DIOX_N	PF14226	21	118	3.3e-13
SCP_0200920	contig_000001F	non-haem dioxygenase in morphine synthesis N-terminal	DIOX_N	PF14226	371	468	7.8e-17
SCP_0200940	contig_000001F	WD domain, G-beta repeat	WD40	PF00400	716	743	0.0013
SCP_0200940	contig_000001F	WD domain, G-beta repeat	WD40	PF00400	622	659	2.2e-05
SCP_0200940	contig_000001F	WD domain, G-beta repeat	WD40	PF00400	541	575	4.3e-07
SCP_0200940	contig_000001F	WD domain, G-beta repeat	WD40	PF00400	664	699	0.00011
SCP_0200940	contig_000001F	WD domain, G-beta repeat	WD40	PF00400	499	532	1.9e-05
SCP_0200940	contig_000001F	WD domain, G-beta repeat	WD40	PF00400	747	785	1.9e-08
SCP_0200940	contig_000001F	WD domain, G-beta repeat	WD40	PF00400	458	491	3.6e-07
SCP_0200970	contig_000001F	Zinc finger, C2H2 type	zf-C2H2	PF00096	289	313	0.0019
SCP_0200970	contig_000001F	Zinc finger, C2H2 type	zf-C2H2	PF00096	261	283	0.00035
SCP_0200980	contig_000001F	2OG-Fe(II) oxygenase superfamily	2OG-FeII_Oxy	PF03171	195	286	1.6e-13
SCP_0200980	contig_000001F	non-haem dioxygenase in morphine synthesis N-terminal	DIOX_N	PF14226	21	116	4.3e-15
SCP_0200990	contig_000001F	non-haem dioxygenase in morphine synthesis N-terminal	DIOX_N	PF14226	21	120	5.3e-15
SCP_0200990	contig_000001F	2OG-Fe(II) oxygenase superfamily	2OG-FeII_Oxy	PF03171	198	286	2e-12
SCP_0201020	contig_000001F	Integrase core domain	rve	PF00665	11	101	7.2e-09
SCP_0201030	contig_000001F	Aspartyl protease	Asp_protease_2	PF13650	94	180	1.6e-05
SCP_0201060	contig_000001F	Glycosyl hydrolase family 79 C-terminal beta domain	Glyco_hydro_79C	PF16862	422	527	3.8e-19
SCP_0201080	contig_000001F	FAD binding domain	FAD_binding_3	PF01494	14	398	1.7e-13
SCP_0201090	contig_000001F	Cobalamin-independent synthase, Catalytic domain	Meth_synt_2	PF01717	177	370	3.3e-13
SCP_0201100	contig_000001F	Peroxidase, family 2	Peroxidase_2	PF01328	46	89	1.8e-13
SCP_0201120	contig_000001F	NmrA-like family	NmrA	PF05368	16	207	2e-18
SCP_0201140	contig_000001F	Mediator complex subunit 13 C-terminal	Med13_C	PF06333	1229	1484	2.4e-21
SCP_0201150	contig_000001F	Acyl-CoA dehydrogenase, N-terminal domain	Acyl-CoA_dh_N	PF02771	50	160	1.8e-29
SCP_0201150	contig_000001F	Acyl-CoA dehydrogenase, C-terminal domain	Acyl-CoA_dh_1	PF00441	271	419	4.2e-41
SCP_0201150	contig_000001F	Acyl-CoA dehydrogenase, middle domain	Acyl-CoA_dh_M	PF02770	165	258	5.3e-23
SCP_0201160	contig_000001F	Protein of unknown function (DUF2433)	DUF2433	PF10360	274	394	8.2e-44
SCP_0201190	contig_000001F	Haem-degrading	Haem_degrading	PF03928	28	162	2.7e-34
SCP_0201210	contig_000001F	Protein kinase domain	Pkinase	PF00069	165	285	9.6e-08
SCP_0201240	contig_000001F	Reverse transcriptase (RNA-dependent DNA polymerase)	RVT_2	PF07727	911	1154	8.3e-76
SCP_0201240	contig_000001F	GAG-pre-integrase domain	gag_pre-integrs	PF13976	430	488	4e-09
SCP_0201240	contig_000001F	Integrase core domain	rve	PF00665	501	618	6.6e-19
SCP_0201240	contig_000001F	gag-polypeptide of LTR copia-type	Retrotran_gag_2	PF14223	63	204	3.5e-12
SCP_0201310	contig_000001F	Beta-galactosidase, domain 3	BetaGal_dom3	PF13363	602	678	2.7e-18
SCP_0201310	contig_000001F	Glycosyl hydrolases family 35	Glyco_hydro_35	PF01301	64	405	4.1e-72
SCP_0201310	contig_000001F	Beta-galactosidase, domain 2	BetaGal_dom2	PF10435	433	559	1.2e-35
SCP_0201310	contig_000001F	Beta-galactosidase jelly roll domain	BetaGal_dom4_5	PF13364	889	999	3.1e-32
SCP_0201310	contig_000001F	Beta-galactosidase jelly roll domain	BetaGal_dom4_5	PF13364	725	839	1.6e-22
SCP_0201340	contig_000001F	Reverse transcriptase (RNA-dependent DNA polymerase)	RVT_1	PF00078	172	362	4.7e-21
SCP_0201360	contig_000001F	hAT family C-terminal dimerisation region	Dimer_Tnp_hAT	PF05699	19	97	5.1e-15
SCP_0201430	contig_000001F	Beta-galactosidase jelly roll domain	BetaGal_dom4_5	PF13364	742	856	1.7e-22
SCP_0201430	contig_000001F	Beta-galactosidase jelly roll domain	BetaGal_dom4_5	PF13364	906	1016	7.8e-33
SCP_0201430	contig_000001F	Beta-galactosidase, domain 2	BetaGal_dom2	PF10435	450	576	4.3e-36
SCP_0201430	contig_000001F	Beta-galactosidase, domain 3	BetaGal_dom3	PF13363	619	695	1e-18
SCP_0201430	contig_000001F	Glycosyl hydrolases family 35	Glyco_hydro_35	PF01301	100	422	6.7e-81
SCP_0201460	contig_000001F	Spt4/RpoE2 zinc finger	Spt4	PF06093	1	51	9.9e-16
SCP_0201470	contig_000001F	Heterokaryon incompatibility protein (HET)	HET	PF06985	64	154	5.7e-11
SCP_0201480	contig_000001F	RNA polymerase Rpb1, domain 3	RNA_pol_Rpb1_3	PF04983	521	703	1.5e-37
SCP_0201480	contig_000001F	RNA polymerase Rpb1, domain 2	RNA_pol_Rpb1_2	PF00623	351	518	9.9e-72
SCP_0201480	contig_000001F	RNA polymerase Rpb1, domain 5	RNA_pol_Rpb1_5	PF04998	841	1335	8.5e-83
SCP_0201480	contig_000001F	RNA polymerase Rpb1, domain 1	RNA_pol_Rpb1_1	PF04997	11	349	1.6e-86
SCP_0201480	contig_000001F	RNA polymerase Rpb1, domain 4	RNA_pol_Rpb1_4	PF05000	731	834	8.9e-31
SCP_0201510	contig_000001F	Lipase (class 3)	Lipase_3	PF01764	400	606	2.1e-13
SCP_0201520	contig_000001F	Proteasome subunit	Proteasome	PF00227	33	230	1.1e-44
SCP_0201520	contig_000001F	Proteasome subunit A N-terminal signature	Proteasome_A_N	PF10584	6	28	1.1e-14
SCP_0201530	contig_000001F	Ribosomal protein S36, mitochondrial	S36_mt	PF10937	13	102	3.6e-10
SCP_0201540	contig_000001F	Peptidase family M1 domain	Peptidase_M1	PF01433	206	422	3.2e-55
SCP_0201550	contig_000001F	GDP dissociation inhibitor	GDI	PF00996	2	345	1.4e-40
SCP_0201560	contig_000001F	RNA recognition motif. (a.k.a. RRM, RBD, or RNP domain)	RRM_1	PF00076	327	395	2.2e-19
SCP_0201560	contig_000001F	RNA recognition motif. (a.k.a. RRM, RBD, or RNP domain)	RRM_1	PF00076	427	497	9.5e-20
SCP_0201570	contig_000001F	Guanine nucleotide exchange factor synembryn	Ric8	PF10165	72	605	1.8e-123
SCP_0201580	contig_000001F	Transcription factor subunit Med10 of Mediator complex	Med10	PF09748	40	152	2.4e-20
SCP_0201600	contig_000001F	Sodium:solute symporter family	SSF	PF00474	28	192	5.3e-10
SCP_0201620	contig_000001F	Pyridine nucleotide-disulphide oxidoreductase	Pyr_redox_3	PF13738	207	419	2.1e-21
SCP_0201630	contig_000001F	Major Facilitator Superfamily	MFS_1	PF07690	57	335	4.2e-21
SCP_0201650	contig_000001F	GMC oxidoreductase	GMC_oxred_N	PF00732	13	324	3e-54
SCP_0201650	contig_000001F	GMC oxidoreductase	GMC_oxred_C	PF05199	460	604	5.8e-31
SCP_0201660	contig_000001F	Cytochrome P450	p450	PF00067	38	497	1.3e-53
SCP_0201680	contig_000001F	Glycine-rich domain-containing protein-like	GRDP-like	PF07173	147	227	1.7e-05
SCP_0201710	contig_000001F	Integrase core domain	rve	PF00665	970	1080	3.8e-18
SCP_0201710	contig_000001F	Integrase core domain	rve	PF00665	2521	2632	8e-13
SCP_0201710	contig_000001F	Retrotransposon gag protein	Retrotrans_gag	PF03732	1360	1454	1.3e-09
SCP_0201710	contig_000001F	Retroviral aspartyl protease	RVP_2	PF08284	179	274	0.00016
SCP_0201710	contig_000001F	Cytochrome P450	p450	PF00067	2868	3182	1.8e-31
SCP_0201710	contig_000001F	Reverse transcriptase (RNA-dependent DNA polymerase)	RVT_1	PF00078	1984	2143	1.9e-22
SCP_0201710	contig_000001F	Reverse transcriptase (RNA-dependent DNA polymerase)	RVT_1	PF00078	427	586	3.2e-25
SCP_0201760	contig_000001F	Domain found in IF2B/IF5	eIF-5_eIF-2B	PF01873	6	109	9.5e-31
SCP_0201790	contig_000001F	alpha/beta hydrolase fold	Abhydrolase_3	PF07859	140	371	2.1e-20
SCP_0201830	contig_000001F	Pyridine nucleotide-disulphide oxidoreductase	Pyr_redox_3	PF13738	207	418	5e-22
SCP_0201840	contig_000001F	DnaJ domain	DnaJ	PF00226	101	167	1.3e-13
SCP_0201840	contig_000001F	Sec63 Brl domain	Sec63	PF02889	269	398	2.1e-11
SCP_0201850	contig_000001F	Cytochrome P450	p450	PF00067	46	470	3.8e-30
SCP_0201860	contig_000001F	Cytochrome P450	p450	PF00067	83	478	1.4e-51
SCP_0201870	contig_000001F	Major Facilitator Superfamily	MFS_1	PF07690	59	463	1.8e-32
SCP_0201880	contig_000001F	Methyltransferase domain	Methyltransf_31	PF13847	7	119	5.4e-19
SCP_0201900	contig_000001F	Cytochrome P450	p450	PF00067	89	515	5.3e-30
SCP_0201910	contig_000001F	Methyltransferase domain	Methyltransf_11	PF08241	12	112	2.5e-19
SCP_0201920	contig_000001F	Major Facilitator Superfamily	MFS_1	PF07690	63	467	1.6e-31
SCP_0201930	contig_000001F	Cytochrome P450	p450	PF00067	82	479	7e-52
SCP_0201950	contig_000001F	NADH-ubiquinone oxidoreductase B18 subunit (NDUFB7)	NDUF_B7	PF05676	6	67	1.9e-31
SCP_0201960	contig_000001F	SCO1/SenC	SCO1-SenC	PF02630	114	292	9.6e-54
SCP_0201980	contig_000001F	GMC oxidoreductase	GMC_oxred_C	PF05199	458	596	4.4e-37
SCP_0201980	contig_000001F	GMC oxidoreductase	GMC_oxred_N	PF00732	13	322	2.6e-54
SCP_0201990	contig_000001F	Cytochrome P450	p450	PF00067	8	280	6.4e-36
SCP_0202000	contig_000001F	Major Facilitator Superfamily	MFS_1	PF07690	56	331	6.7e-22
SCP_0202020	contig_000001F	Kinase binding protein CGI-121	CGI-121	PF08617	21	197	4.9e-47
SCP_0202030	contig_000001F	Thioredoxin-like domain	Thioredoxin_6	PF13848	345	499	1.3e-10
SCP_0202030	contig_000001F	Thioredoxin	Thioredoxin	PF00085	35	136	2.1e-18
SCP_0202030	contig_000001F	Thioredoxin	Thioredoxin	PF00085	189	289	1.4e-23
SCP_0202040	contig_000001F	Pentatricopeptide repeat domain	PPR_3	PF13812	1007	1068	0.00097
SCP_0202040	contig_000001F	Pentatricopeptide repeat domain	PPR_3	PF13812	287	336	7.7e-06
SCP_0202040	contig_000001F	PPR repeat	PPR	PF01535	384	411	0.0024
SCP_0202040	contig_000001F	PPR repeat	PPR	PF01535	1177	1198	0.029
SCP_0202040	contig_000001F	PPR repeat	PPR	PF01535	429	454	0.035
SCP_0202040	contig_000001F	PPR repeat family	PPR_2	PF13041	948	997	1.8e-12
SCP_0202070	contig_000001F	C-terminal four TMM region of protein-O-mannosyltransferase	PMT_4TMC	PF16192	550	741	5.1e-65
SCP_0202070	contig_000001F	MIR domain	MIR	PF02815	357	527	5.4e-41
SCP_0202070	contig_000001F	Dolichyl-phosphate-mannose-protein mannosyltransferase	PMT	PF02366	67	310	2.3e-78
SCP_0202080	contig_000001F	TCP-1/cpn60 chaperonin family	Cpn60_TCP1	PF00118	30	517	2.5e-147
SCP_0202090	contig_000001F	Uracil phosphoribosyltransferase	UPRTase	PF14681	24	225	5.2e-79
SCP_0202100	contig_000001F	EMG1/NEP1 methyltransferase	EMG1	PF03587	172	381	2.5e-74
SCP_0202110	contig_000001F	CRAL/TRIO, N-terminal domain	CRAL_TRIO_N	PF03765	39	81	8.7e-09
SCP_0202110	contig_000001F	CRAL/TRIO domain	CRAL_TRIO	PF00650	106	270	1.6e-35
SCP_0202120	contig_000001F	Actin	Actin	PF00022	3	375	3.1e-147
SCP_0202130	contig_000001F	von Willebrand factor type A domain	VWA_2	PF13519	6	116	1.3e-26
SCP_0202130	contig_000001F	Ubiquitin interaction motif	UIM	PF02809	232	245	0.035
SCP_0202130	contig_000001F	Ubiquitin interaction motif	UIM	PF02809	282	294	0.18
SCP_0202130	contig_000001F	Ubiquitin interaction motif	UIM	PF02809	314	328	0.0002
SCP_0202170	contig_000001F	Ras association (RalGDS/AF-6) domain	RA	PF00788	638	712	9.5e-09
SCP_0202170	contig_000001F	SH3 domain	SH3_1	PF00018	86	132	3.3e-06
SCP_0202180	contig_000001F	3'-5' exonuclease	DNA_pol_A_exo1	PF01612	14	193	3.5e-10
SCP_0202210	contig_000001F	gag-polypeptide of LTR copia-type	Retrotran_gag_2	PF14223	70	179	8.5e-24
SCP_0202210	contig_000001F	GAG-pre-integrase domain	gag_pre-integrs	PF13976	450	523	1.7e-08
SCP_0202220	contig_000001F	Reverse transcriptase (RNA-dependent DNA polymerase)	RVT_2	PF07727	323	564	1.5e-71
SCP_0202270	contig_000001F	mRNA cleavage and polyadenylation factor CLP1 P-loop	CLP1_P	PF16575	380	580	8.7e-34
SCP_0202280	contig_000001F	Pre-rRNA-processing protein TSR2	WGG	PF10273	7	87	6.3e-25
SCP_0202290	contig_000001F	lactate/malate dehydrogenase, alpha/beta C-terminal domain	Ldh_1_C	PF02866	168	334	1.2e-47
SCP_0202290	contig_000001F	lactate/malate dehydrogenase, NAD binding domain	Ldh_1_N	PF00056	24	166	2e-45
SCP_0202300	contig_000001F	Cyclin, N-terminal domain	Cyclin_N	PF00134	47	148	1.8e-11
SCP_0202330	contig_000001F	Major Facilitator Superfamily	MFS_1	PF07690	90	472	3.8e-39
SCP_0202340	contig_000001F	Transcriptional repressor TCF25	Tcf25	PF04910	276	629	9.6e-107
SCP_0202370	contig_000001F	HD domain	HD	PF01966	72	123	9.9e-10
SCP_0202380	contig_000001F	Major Facilitator Superfamily	MFS_1	PF07690	90	473	2.7e-40
SCP_0202400	contig_000001F	Acetyltransferase (GNAT) family	Acetyltransf_1	PF00583	193	257	0.00016
SCP_0202420	contig_000001F	Major Facilitator Superfamily	MFS_1	PF07690	3	367	9.2e-09
SCP_0202440	contig_000001F	short chain dehydrogenase	adh_short	PF00106	32	170	1.3e-11
SCP_0202460	contig_000001F	Serine carboxypeptidase	Peptidase_S10	PF00450	94	521	8e-56
SCP_0202470	contig_000001F	SNO glutamine amidotransferase family	SNO	PF01174	14	240	1.7e-43
SCP_0202490	contig_000001F	RNA recognition motif. (a.k.a. RRM, RBD, or RNP domain)	RRM_1	PF00076	133	188	3.6e-15
SCP_0202490	contig_000001F	RNA recognition motif. (a.k.a. RRM, RBD, or RNP domain)	RRM_1	PF00076	215	264	1.1e-14
SCP_0202500	contig_000001F	ATPase family associated with various cellular activities (AAA)	AAA	PF00004	468	603	4.6e-42
SCP_0202510	contig_000001F	Glycosyl hydrolase family 85	Glyco_hydro_85	PF03644	71	143	1.9e-22
SCP_0202510	contig_000001F	Glycosyl hydrolase family 85	Glyco_hydro_85	PF03644	196	389	7e-41
SCP_0202520	contig_000001F	Suppressor of forked protein (Suf)	Suf	PF05843	504	822	1.8e-76
SCP_0202530	contig_000001F	RNA dependent RNA polymerase	RdRP	PF05183	38	567	5.7e-88
SCP_0202540	contig_000001F	GMC oxidoreductase	GMC_oxred_N	PF00732	7	314	8.2e-63
SCP_0202540	contig_000001F	GMC oxidoreductase	GMC_oxred_C	PF05199	428	616	3e-33
SCP_0202560	contig_000001F	Eukaryotic aspartyl protease	Asp	PF00026	101	407	8.3e-79
SCP_0202570	contig_000001F	BRCA1 C Terminus (BRCT) domain	BRCT	PF00533	266	339	3e-13
SCP_0202570	contig_000001F	Replication factor RFC1 C terminal domain	RFC1	PF08519	728	888	7e-56
SCP_0202570	contig_000001F	ATPase family associated with various cellular activities (AAA)	AAA	PF00004	451	571	1.3e-09
SCP_0202660	contig_000001F	Phosphorylase superfamily	PNP_UDP_1	PF01048	11	254	1.7e-36
SCP_0202680	contig_000001F	Mitochondrial carrier protein	Mito_carr	PF00153	213	297	3.8e-16
SCP_0202680	contig_000001F	Mitochondrial carrier protein	Mito_carr	PF00153	117	199	9.7e-09
SCP_0202680	contig_000001F	Mitochondrial carrier protein	Mito_carr	PF00153	5	93	1.5e-23
SCP_0202690	contig_000001F	alpha/beta hydrolase fold	Abhydrolase_1	PF00561	67	344	1.7e-16
SCP_0202700	contig_000001F	Amino acid permease	AA_permease_2	PF13520	31	476	1.4e-43
SCP_0202710	contig_000001F	Aminopeptidase P, N-terminal domain	AMP_N	PF05195	73	190	2.6e-35
SCP_0202710	contig_000001F	Metallopeptidase family M24	Peptidase_M24	PF00557	263	485	1.9e-57
SCP_0202730	contig_000001F	X8 domain	X8	PF07983	391	462	1e-17
SCP_0202730	contig_000001F	Glucanosyltransferase	Glyco_hydro_72	PF03198	15	333	1.2e-111
SCP_0202740	contig_000001F	Histidine phosphatase superfamily (branch 2)	His_Phos_2	PF00328	132	486	9.3e-38
SCP_0202750	contig_000001F	CBS domain	CBS	PF00571	182	233	1.7e-08
SCP_0202750	contig_000001F	IMP dehydrogenase / GMP reductase domain	IMPDH	PF00478	38	534	3.3e-131
SCP_0202760	contig_000001F	alpha/beta hydrolase fold	Abhydrolase_1	PF00561	68	345	4.8e-18
SCP_0202770	contig_000001F	ADP-ribosylation factor family	Arf	PF00025	4	175	7.8e-71
SCP_0202780	contig_000001F	Elongation factor Tu domain 2	GTP_EFTU_D2	PF03144	875	951	3.1e-10
SCP_0202780	contig_000001F	Translation-initiation factor 2	IF-2	PF11987	983	1074	9.6e-19
SCP_0202780	contig_000001F	Elongation factor Tu GTP binding domain	GTP_EFTU	PF00009	638	847	2.1e-32
SCP_0202800	contig_000001F	Kinesin-associated	Kinesin_assoc	PF16183	425	515	5.5e-32
SCP_0202800	contig_000001F	FHA domain	FHA	PF00498	518	585	3.2e-08
SCP_0202800	contig_000001F	Kinesin protein	DUF3694	PF12473	1188	1334	6.2e-44
SCP_0202800	contig_000001F	Kinesin protein 1B	KIF1B	PF12423	921	962	3.3e-06
SCP_0202800	contig_000001F	Kinesin motor domain	Kinesin	PF00225	14	370	2.9e-110
SCP_0202800	contig_000001F	PH domain	PH	PF00169	1506	1597	1.1e-08
SCP_0202810	contig_000001F	Ribosomal protein S4/S9 N-terminal domain	Ribosomal_S4	PF00163	5	63	8.7e-12
SCP_0202810	contig_000001F	S4 domain	S4	PF01479	109	154	3.7e-11
SCP_0202820	contig_000001F	LIM-domain binding protein	LIM_bind	PF01803	598	836	2.4e-57
SCP_0202830	contig_000001F	TFIIS helical bundle-like domain	Med26	PF08711	361	410	1.5e-09
SCP_0202830	contig_000001F	Zinc finger C-x8-C-x5-C-x3-H type (and similar)	zf-CCCH	PF00642	833	856	1.1e-05
SCP_0202840	contig_000001F	HMG (high mobility group) box	HMG_box	PF00505	98	165	1.7e-14
SCP_0202850	contig_000001F	WW domain	WW	PF00397	15	47	1.5e-07
SCP_0202860	contig_000001F	Methyltransferase domain	Methyltransf_24	PF13578	50	168	6.9e-19
SCP_0202860	contig_000001F	Glycosyl transferase family 8	Glyco_transf_8	PF01501	238	464	3e-27
SCP_0202870	contig_000001F	NAD dependent epimerase/dehydratase family	Epimerase	PF01370	19	267	1.1e-38
SCP_0202870	contig_000001F	Glycosyl transferase family 2	Glycos_transf_2	PF00535	631	738	4.2e-13
SCP_0202900	contig_000001F	Chromo (CHRromatin Organisation MOdifier) domain	Chromo	PF00385	107	156	2.8e-16
SCP_0202910	contig_000001F	Integrase core domain	rve	PF00665	372	483	1.2e-11
SCP_0202920	contig_000001F	Reverse transcriptase (RNA-dependent DNA polymerase)	RVT_1	PF00078	280	406	8.8e-16
SCP_0202930	contig_000001F	Retrotransposon gag protein	Retrotrans_gag	PF03732	64	159	5.4e-11
SCP_0202950	contig_000001F	Zinc finger, C3HC4 type (RING finger)	zf-C3HC4	PF00097	751	792	1.3e-05
SCP_0202950	contig_000001F	SNF2 family N-terminal domain	SNF2_N	PF00176	414	730	2.2e-52
SCP_0202950	contig_000001F	Helicase conserved C-terminal domain	Helicase_C	PF00271	832	946	3.4e-14
SCP_0202960	contig_000001F	Isoprenylcysteine carboxyl methyltransferase (ICMT) family	ICMT	PF04140	117	176	7.4e-13
SCP_0202990	contig_000001F	Helicase conserved C-terminal domain	Helicase_C	PF00271	2	53	0.00027
SCP_0203000	contig_000001F	Acyl-CoA dehydrogenase, middle domain	Acyl-CoA_dh_M	PF02770	245	331	7.1e-15
SCP_0203000	contig_000001F	Cytochrome b5-like Heme/Steroid binding domain	Cyt-b5	PF00173	5	65	1.2e-16
SCP_0203000	contig_000001F	Acyl-CoA dehydrogenase, N-terminal domain	Acyl-CoA_dh_N	PF02771	116	240	5.3e-10
SCP_0203000	contig_000001F	Acyl-CoA dehydrogenase, C-terminal domain	Acyl-CoA_dh_1	PF00441	345	500	2.8e-31
SCP_0203010	contig_000001F	Cytidine and deoxycytidylate deaminase zinc-binding region	dCMP_cyt_deam_1	PF00383	21	122	5e-23
SCP_0203020	contig_000001F	Mitochondrial carrier protein	Mito_carr	PF00153	220	307	1.9e-17
SCP_0203020	contig_000001F	Mitochondrial carrier protein	Mito_carr	PF00153	14	99	6.9e-21
SCP_0203020	contig_000001F	Mitochondrial carrier protein	Mito_carr	PF00153	110	198	1.8e-19
SCP_0203030	contig_000001F	Prolyl oligopeptidase family	Peptidase_S9	PF00326	527	741	2.7e-50
SCP_0203030	contig_000001F	Prolyl oligopeptidase, N-terminal beta-propeller domain	Peptidase_S9_N	PF02897	14	455	3.5e-83
SCP_0203060	contig_000001F	MIF4G like	MIF4G_like	PF09088	320	508	7.7e-63
SCP_0203060	contig_000001F	MIF4G like	MIF4G_like_2	PF09090	527	829	1.1e-74
SCP_0203070	contig_000001F	UAA transporter family	UAA	PF08449	23	215	4.8e-54
SCP_0203070	contig_000001F	UAA transporter family	UAA	PF08449	236	378	4.4e-27
SCP_0203090	contig_000001F	Cyclin, N-terminal domain	Cyclin_N	PF00134	71	175	5.9e-13
SCP_0203110	contig_000001F	Variant SH3 domain	SH3_9	PF14604	1237	1284	2.7e-13
SCP_0203110	contig_000001F	SSXT protein (N-terminal region)	SSXT	PF05030	322	376	7.8e-07
SCP_0203120	contig_000001F	Ribosomal Proteins L2, C-terminal domain	Ribosomal_L2_C	PF03947	97	222	2.8e-46
SCP_0203120	contig_000001F	Ribosomal Proteins L2, RNA binding domain	Ribosomal_L2	PF00181	10	89	2.5e-16
SCP_0203130	contig_000001F	FGGY family of carbohydrate kinases, N-terminal domain	FGGY_N	PF00370	9	190	6.6e-17
SCP_0203130	contig_000001F	FGGY family of carbohydrate kinases, C-terminal domain	FGGY_C	PF02782	302	512	3.1e-48
SCP_0203140	contig_000001F	S25 ribosomal protein	Ribosomal_S25	PF03297	3	98	6.9e-39
SCP_0203150	contig_000001F	Glucosidase II beta subunit-like protein	PRKCSH_1	PF13015	415	540	8.5e-27
SCP_0203150	contig_000001F	Glucosidase II beta subunit-like	PRKCSH-like	PF12999	16	177	8.5e-47
SCP_0203160	contig_000001F	Reverse transcriptase (RNA-dependent DNA polymerase)	RVT_1	PF00078	942	1102	3e-35
SCP_0203180	contig_000001F	Cyclin	Cyclin	PF08613	145	312	2.9e-40
SCP_0203190	contig_000001F	Protein of unknown function (DUF3445)	DUF3445	PF11927	95	389	3.8e-67
SCP_0203200	contig_000001F	Flavin-binding monooxygenase-like	FMO-like	PF00743	11	221	4.6e-13
SCP_0203230	contig_000001F	Tti2 family	Tti2	PF10521	65	321	1.1e-49
SCP_0203240	contig_000001F	WD domain, G-beta repeat	WD40	PF00400	270	297	0.2
SCP_0203240	contig_000001F	WD domain, G-beta repeat	WD40	PF00400	22	50	0.0097
SCP_0203240	contig_000001F	WD domain, G-beta repeat	WD40	PF00400	57	92	7.9e-08
SCP_0203250	contig_000001F	Phosphoribosyl synthetase-associated domain	Pribosyl_synth	PF14572	212	319	1.1e-37
SCP_0203250	contig_000001F	N-terminal domain of ribose phosphate pyrophosphokinase	Pribosyltran_N	PF13793	8	123	7.3e-48
SCP_0203270	contig_000001F	GNL3L/Grn1 putative GTPase	GN3L_Grn1	PF08701	16	89	2.1e-21
SCP_0203270	contig_000001F	50S ribosome-binding GTPase	MMR_HSR1	PF01926	265	334	2.5e-12
SCP_0203280	contig_000001F	RNA recognition motif. (a.k.a. RRM, RBD, or RNP domain)	RRM_1	PF00076	82	150	2.7e-16
SCP_0203290	contig_000001F	Ribosomal protein 60S L18 and 50S L18e	Ribosomal_L18	PF17135	2	186	1.8e-90
SCP_0203300	contig_000001F	Hexokinase	Hexokinase_1	PF00349	19	230	2.1e-68
SCP_0203300	contig_000001F	Hexokinase	Hexokinase_2	PF03727	237	521	2e-73
SCP_0203320	contig_000001F	Multicopper oxidase	Cu-oxidase_3	PF07732	34	149	6.7e-36
SCP_0203320	contig_000001F	Multicopper oxidase	Cu-oxidase_2	PF07731	355	476	8.9e-35
SCP_0203320	contig_000001F	Multicopper oxidase	Cu-oxidase	PF00394	162	293	4.2e-40
SCP_0203330	contig_000001F	Aft1 HRA domain	Aft1_HRA	PF11786	111	194	1.1e-20
SCP_0203330	contig_000001F	bZIP transcription factor	bZIP_1	PF00170	406	462	1.9e-07
SCP_0203330	contig_000001F	Aft1 osmotic stress response (OSM) domain	Aft1_OSA	PF11785	28	50	0.00011
SCP_0203340	contig_000001F	Multicopper oxidase	Cu-oxidase	PF00394	168	300	3.8e-37
SCP_0203340	contig_000001F	Multicopper oxidase	Cu-oxidase_2	PF07731	362	484	1.2e-33
SCP_0203340	contig_000001F	Multicopper oxidase	Cu-oxidase_3	PF07732	40	154	4.8e-37
SCP_0203370	contig_000001F	Ribonuclease III domain	Ribonuclease_3	PF00636	1077	1197	2.3e-22
SCP_0203370	contig_000001F	Ribonuclease III domain	Ribonuclease_3	PF00636	851	998	1.1e-19
SCP_0203370	contig_000001F	PAZ domain	PAZ	PF02170	682	810	3.7e-06
SCP_0203370	contig_000001F	Dicer dimerisation domain	Dicer_dimer	PF03368	411	500	2.4e-15
SCP_0203380	contig_000001F	Cytochrome c oxidase subunit VIIc	COX7C	PF02935	576	631	1.1e-11
SCP_0203380	contig_000001F	Major Facilitator Superfamily	MFS_1	PF07690	94	476	1.4e-39
SCP_0203400	contig_000001F	Ankyrin repeat	Ank	PF00023	399	427	0.00022
SCP_0203400	contig_000001F	Ankyrin repeats (many copies)	Ank_4	PF13637	282	329	4.6e-09
SCP_0203410	contig_000001F	Dual specificity protein phosphatase, N-terminal half	DSPn	PF14671	54	177	1.2e-39
SCP_0203410	contig_000001F	Dual specificity phosphatase, catalytic domain	DSPc	PF00782	301	369	1e-13
SCP_0203420	contig_000001F	Uroporphyrinogen decarboxylase (URO-D)	URO-D	PF01208	10	361	2.6e-133
SCP_0203430	contig_000001F	COMPASS (Complex proteins associated with Set1p) component shg1	COMPASS-Shg1	PF05205	8	117	1.3e-15
SCP_0203440	contig_000001F	Ribosomal protein L7/L12 dimerisation domain	Ribosomal_L12_N	PF16320	54	100	3.8e-14
SCP_0203440	contig_000001F	Ribosomal protein L7/L12 C-terminal domain	Ribosomal_L12	PF00542	115	181	5.1e-19
SCP_0203450	contig_000001F	NOT2 / NOT3 / NOT5 family	NOT2_3_5	PF04153	633	759	3.4e-45
SCP_0203450	contig_000001F	Not1 N-terminal domain, CCR4-Not complex component	Not3	PF04065	3	232	2.7e-88
SCP_0203460	contig_000001F	PX domain	PX	PF00787	319	400	1e-08
SCP_0203460	contig_000001F	SH3 domain	SH3_1	PF00018	128	176	3.4e-10
SCP_0203460	contig_000001F	SH3 domain	SH3_1	PF00018	42	91	1.6e-12
SCP_0203470	contig_000001F	Growth-Arrest-Specific Protein 2 Domain	GAS2	PF02187	1592	1639	1.7e-12
SCP_0203490	contig_000001F	Aconitase C-terminal domain	Aconitase_C	PF00694	535	658	1.5e-34
[truncated: 8,907 more rows]

## Sheet: Legend
Table S3. List of protein domains found in the genes of S. crispa.
