# Supplementary material for: Genome sequence of the cauliflower mushroom Sparassis crispa (Hanabiratake) and its association with beneficial usage
Source: Sci Rep. 2018 Oct 30;8:16053. doi: 10.1038/s41598-018-34415-6 (PMC6207663; doi:10.1038/s41598-018-34415-6)
Supplement: Supplementary file 3 — Supplementary Table S6 [file 41598_2018_34415_MOESM3_ESM.xls]

## Sheet: Sheet1
Table S6. Distribution of CAZyme genes in S. crispa and the other 25 fungi.
species	GH	GT	PL	CE	CMB	AA	Genes	GH0	GH1	GH2	GH3	GH5	GH6	GH7	GH8	GH9	GH10	GH11	GH12	GH13	GH15	GH16	GH17	GH18	GH20	GH23	GH24	GH25	GH26	GH27	GH28	GH29	GH30	GH31	GH32	GH33	GH35	GH36	GH37	GH38	GH39	GH42	GH43	GH44	GH45	GH47	GH49	GH51	GH53
ledo	249	75	9	30	62	83	464	1	3	4	13	21	1	4	0	1	3	2	4	12	7	29	6	13	3	1	0	1	1	6	14	1	4	5	0	0	4	0	2	1	0	0	7	0	0	7	0	3	2
glux	323	87	14	49	101	153	672	0	3	4	15	27	1	7	0	1	5	4	3	12	4	33	4	28	5	1	0	4	0	6	19	1	8	10	0	0	5	0	2	1	1	0	11	1	0	10	0	5	1
mror	330	77	20	63	68	189	699	1	3	4	18	33	5	5	0	1	8	2	5	7	3	35	2	25	2	1	0	1	0	4	13	3	6	7	1	0	6	0	3	1	0	0	16	3	2	9	0	3	1
scom	238	76	16	41	41	78	470	0	3	4	12	16	1	2	0	1	5	1	1	12	3	34	2	15	3	2	0	1	1	1	3	2	5	4	1	0	4	0	2	1	0	0	18	0	1	6	0	2	1
ccin	192	74	13	48	90	122	493	0	2	2	7	25	5	6	0	1	6	6	1	8	3	29	3	9	2	1	6	0	0	0	3	0	3	3	0	0	0	0	2	1	0	0	4	1	0	8	0	1	1
lbic	164	71	7	21	35	49	329	0	0	2	2	20	0	0	0	1	0	0	3	9	2	30	3	11	1	1	3	0	0	1	6	0	7	4	0	0	1	0	2	1	0	0	0	0	0	8	0	0	0
abis	176	55	9	37	47	93	387	0	1	2	7	19	1	1	0	1	2	2	2	6	2	24	3	13	4	1	1	4	0	4	5	1	3	6	0	0	1	0	2	1	0	0	4	1	0	7	0	1	1
vvol	222	62	25	34	86	114	476	0	3	2	11	20	5	11	0	1	18	0	2	9	3	22	3	14	1	1	1	3	0	2	3	0	3	6	0	0	4	0	2	1	0	0	14	1	0	7	0	3	1
post	237	66	23	32	84	132	528	0	3	3	12	21	3	15	0	1	3	2	2	9	3	25	1	12	2	1	3	2	0	6	6	0	2	8	1	0	4	0	2	1	0	0	8	1	2	9	0	3	1
cput	243	59	3	25	36	60	408	1	3	5	13	20	1	2	0	1	3	0	4	5	2	23	1	28	4	1	0	2	0	3	13	4	7	11	1	0	2	0	3	1	0	0	6	0	0	9	0	3	1
slac	169	66	6	20	34	45	321	0	3	2	10	20	1	0	0	1	1	0	2	6	2	19	1	11	2	1	0	1	0	3	7	1	2	5	0	0	3	0	2	1	0	0	2	0	0	5	0	1	1
dsqu	221	69	11	30	52	100	450	0	4	4	8	19	1	3	0	0	5	0	3	8	2	32	1	20	4	1	0	2	0	5	7	0	2	6	2	0	3	0	2	1	0	0	7	1	0	5	0	2	1
tver	222	83	9	24	56	103	456	0	2	5	12	22	1	4	0	1	6	0	5	6	4	29	1	20	5	1	0	1	0	3	10	0	4	5	3	0	2	0	2	1	0	0	3	0	1	5	0	2	1
scri	131	61	4	10	19	31	246	1	2	3	7	15	0	0	0	0	1	0	2	5	2	19	1	11	3	1	0	0	0	3	3	0	2	4	0	0	2	0	2	1	0	0	0	0	0	6	0	1	1
ppla	144	65	5	12	29	49	290	1	2	3	6	17	0	0	0	0	3	0	2	6	2	22	1	11	3	1	0	0	0	3	8	0	3	4	0	0	1	0	2	1	0	0	1	0	0	5	0	1	1
pchr	185	68	6	25	61	98	403	1	2	2	10	19	1	7	0	1	6	1	2	8	2	21	1	11	4	1	0	1	0	3	5	0	2	6	0	0	3	0	2	1	0	0	4	0	0	5	0	2	1
gtra	201	64	9	22	24	54	361	1	5	4	10	19	0	0	0	1	3	0	2	8	2	27	1	11	4	1	0	2	0	3	10	1	3	5	1	0	2	0	2	1	0	0	5	0	0	4	0	3	2
cneg	103	69	3	8	16	18	210	1	0	0	7	10	0	0	0	1	0	0	0	9	2	13	1	4	1	1	0	0	0	0	1	0	0	3	1	1	0	0	2	1	0	0	0	0	0	3	0	1	0
umay	110	61	1	19	15	30	228	0	0	1	3	12	0	0	1	1	2	1	0	4	1	22	2	4	2	1	0	1	1	1	1	0	2	3	2	0	1	0	2	2	0	1	3	0	3	3	0	2	0
cpar	294	92	10	47	41	99	551	1	3	6	16	15	2	5	0	0	4	4	5	11	2	17	6	10	2	0	1	0	1	4	21	3	3	5	1	1	5	1	1	1	0	1	19	0	0	9	1	2	2
ncra	183	80	4	25	53	65	370	2	1	5	10	6	3	5	0	0	4	2	1	9	2	15	5	12	1	0	0	1	1	0	2	0	2	5	2	0	2	0	2	1	0	0	7	0	1	8	0	1	1
tree	206	90	5	19	48	59	392	1	2	7	13	8	1	2	0	0	1	3	2	4	2	16	4	20	3	0	1	1	0	5	4	0	5	4	0	0	1	1	2	1	1	0	2	0	1	8	0	0	0
anig	257	116	8	29	55	109	536	1	3	6	18	11	2	2	0	0	1	4	4	17	2	13	5	13	3	0	0	0	1	5	20	1	1	7	5	1	5	1	1	1	0	0	10	0	0	5	0	3	2
snod	254	86	10	53	56	129	553	2	2	10	15	19	4	5	0	0	7	7	3	6	3	15	7	12	3	0	0	0	0	2	4	0	2	10	4	0	4	1	2	1	0	0	13	0	2	9	0	2	1
psti	78	81	0	5	9	14	182	3	0	3	8	7	0	0	0	0	1	0	0	6	1	6	5	4	1	0	0	0	0	0	0	0	0	3	0	0	0	0	1	1	0	0	0	0	0	2	0	0	0
scer	58	66	0	2	14	10	144	4	0	0	0	5	0	0	0	0	0	0	0	9	1	5	4	2	0	0	0	0	0	0	1	0	0	1	1	0	0	0	2	1	0	0	0	0	0	3	0	0	0
Note: Agaricales are shown in red, and Polyporales in green.
[truncated: 139 more columns]
